# Supplementary material for: Systematic identification of rare disease patients in electronic health records enables evaluation of clinical outcomes
Source: medRxiv. 2025 May 6:2025.05.02.25325348. Preprint. [Version 1] doi: 10.1101/2025.05.02.25325348 (PMC12083593; doi:10.1101/2025.05.02.25325348)
Supplement: Supplement 2 [file media-2.xlsx]

## Sheet: Suppl_table_S1
Supplementary Table 1: Comparison of RD-specific codes resulting from all semi-automated approaches against a list of manually curated codes.
The total number of diseases evaluated in the manually curated list is 1715 and this is designated as N1 in the following table.
	# SNOMED-CT Output (N)	# Diseases Evaluated by manually curated list and each approach (N2)	Mapping Rate of Disease in manually curated list (N1/N2)	# Diseases curated as non-rare in manually curated list	True Positive (# designated as RD in manually curated list and each approach)	False Positive (# designated as RD in each approach but not in manually curated list)
Approach 1	5602	731	42.6	7	99	1
Approach 2	11923	1198	69.9	83	93.1	6.9
Approach 3	16676	1539	89.7	178	88.4	11.6
Final Approach	12081	1540	89.8	178	88.4	11.6

## Sheet: Suppl_table_S2
Supplementary Table 2: List of all SNOMED-CT (N=12,081) codes, including the descendent concepts, and associated Orphanet linearization class.
There are 377 rare diseases with descendants, classified in more than one rare disease class.
Rare Disease Name	SNOMED-CT codes	Linearization Class
Adenoma of ampulla of Vater	721719006	Rare abdominal surgical disease
Adenoma of pancreas	208061000119101	Rare abdominal surgical disease
Chylous ascites of newborn	276526002	Rare abdominal surgical disease
Cystadenoma of pancreas	235967003	Rare abdominal surgical disease
Drug-induced retroperitoneal fibrosis	236015007	Rare abdominal surgical disease
Endocrine pancreatic adenoma	254615000	Rare abdominal surgical disease
GCGR-related hyperglucagonemia	1228875006	Rare abdominal surgical disease
Idiopathic retroperitoneal fibrosis	197808006	Rare abdominal surgical disease
Immunoglobulin G4 related aortitis	1187508009	Rare abdominal surgical disease
Intestinal-type adenoma of ampulla of Vater	1196885009	Rare abdominal surgical disease
Intraductal papillary mucinous adenoma of pancreas	473418001	Rare abdominal surgical disease
Malignant retroperitoneal fibrosis	236017004	Rare abdominal surgical disease
Mucinous cystadenoma of pancreas	690751000119102	Rare abdominal surgical disease
Retractile mesenteritis	86422009	Rare abdominal surgical disease
Serous cystadenoma of pancreas	690761000119100	Rare abdominal surgical disease
12q14 microdeletion syndrome	719046005	Rare bone disease
3-M syndrome	702342007	Rare bone disease
8q13 microdeletion syndrome	724147004	Rare bone disease
Achondrogenesis	2391001	Rare bone disease
Achondrogenesis, type IA	42725006	Rare bone disease
Achondrogenesis, type IB	14870002	Rare bone disease
Achondrogenesis, type II	254061001	Rare bone disease
Achondroplasia	86268005	Rare bone disease
Acrocapitofemoral dysplasia	720416007	Rare bone disease
Acrodysostosis	66758006	Rare bone disease
Acromesomelic dysplasia Hunter-Thompson type	389167007	Rare bone disease
Acromesomelic dysplasia Maroteaux type	718559000	Rare bone disease
Acromicric dysplasia	254090007	Rare bone disease
Acroscyphodysplasia	389162001	Rare bone disease
Adult hypophosphatasia	20756002	Rare bone disease
Aneurysmal bone cyst of left ankle	1.6583e+16	Rare bone disease
Aneurysmal bone cyst of left femur	302211000119104	Rare bone disease
Aneurysmal bone cyst of left fibula	1076951000119100	Rare bone disease
Aneurysmal bone cyst of left foot	1076971000119100	Rare bone disease
Aneurysmal bone cyst of left hand	302181000119103	Rare bone disease
Aneurysmal bone cyst of left humerus	302221000119106	Rare bone disease
Aneurysmal bone cyst of left radius	302171000119101	Rare bone disease
Aneurysmal bone cyst of left tibia	302191000119100	Rare bone disease
Aneurysmal bone cyst of left ulna	1076931000119100	Rare bone disease
Aneurysmal bone cyst of right ankle	1.6583e+16	Rare bone disease
Aneurysmal bone cyst of right femur	302291000119108	Rare bone disease
Aneurysmal bone cyst of right fibula	1076941000119100	Rare bone disease
Aneurysmal bone cyst of right foot	1076961000119100	Rare bone disease
Aneurysmal bone cyst of right hand	302261000119101	Rare bone disease
Aneurysmal bone cyst of right humerus	302301000119109	Rare bone disease
Aneurysmal bone cyst of right radius	302251000119103	Rare bone disease
Aneurysmal bone cyst of right tibia	302271000119107	Rare bone disease
Aneurysmal bone cyst of right ulna	1076921000119100	Rare bone disease
Aneurysmal cyst of jaw	75930001	Rare bone disease
Angel-shaped phalangoepiphyseal dysplasia	720984008	Rare bone disease
Aseptic necrosis of bone of jaw	441809006	Rare bone disease
Astley-Kendall dysplasia	389263004	Rare bone disease
Atelosteogenesis type 1	725141006	Rare bone disease
Atelosteogenesis type 2	254055004	Rare bone disease
Atelosteogenesis type 3	725142004	Rare bone disease
Autosomal dominant brachyolmia	717264003	Rare bone disease
Autosomal dominant hypophosphatemic rickets	237889002	Rare bone disease
Autosomal dominant myopia, midfacial retrusion, sensorineural hearing loss, rhizomelic dysplasia syndrome	1229999001	Rare bone disease
Autosomal dominant omodysplasia	725165009	Rare bone disease
Autosomal dominant osteopetrosis type 1	1264041000	Rare bone disease
Autosomal dominant osteopetrosis type 2	725050005	Rare bone disease
Autosomal recessive brachyolmia	783789002	Rare bone disease
Autosomal recessive distal osteolysis syndrome	715487005	Rare bone disease
Autosomal recessive hypophosphatemic vitamin D refractory rickets	90505000	Rare bone disease
Autosomal recessive omodysplasia	725166005	Rare bone disease
Autosomal recessive spondylometaphyseal dysplasia Megarbane type	782782004	Rare bone disease
Avascular necrosis of bone due to traumatic injury	1229979007	Rare bone disease
Avascular necrosis of metatarsal bone	818966007	Rare bone disease
Avascular necrosis of tarsus	818965006	Rare bone disease
Avascular necrosis of the head of femur	203476003	Rare bone disease
Avascular necrosis of the talus	203478002	Rare bone disease
Axial osteosclerosis	254125009	Rare bone disease
Axial spondylometaphyseal dysplasia	771301002	Rare bone disease
Beals auriculo-osteodysplasia syndrome	50123005	Rare bone disease
Bilateral osteochondritis dissecans of ankles	1.57174e+16	Rare bone disease
Bilateral osteochondritis dissecans of elbows	1.57174e+16	Rare bone disease
Bilateral osteochondritis dissecans of feet	1.57174e+16	Rare bone disease
Bilateral osteochondritis dissecans of knees	1.57175e+16	Rare bone disease
Blomstrand dysplasia	389237009	Rare bone disease
Blount disease	880067009	Rare bone disease
Bone dysplasia lethal Holmgren type	732249002	Rare bone disease
Boomerang dysplasia	254054000	Rare bone disease
Brachydactylous dwarfism Mseleni type	715470008	Rare bone disease
Brachydactyly, mesomelia, intellectual disability, heart defect syndrome	765761009	Rare bone disease
Brachydactyly, short stature, retinitis pigmentosa syndrome	782914000	Rare bone disease
Brachyolmia - Maroteaux type	389165004	Rare bone disease
Brachytelephalangic chondrodysplasia punctata	778067002	Rare bone disease
Bruck syndrome	254113006	Rare bone disease
Campomelia Cumming type	720599002	Rare bone disease
Camptomelic dysplasia	74928006	Rare bone disease
Carpotarsal osteochondromatosis	389272007	Rare bone disease
Cheirospondyloenchondromatosis	725104005	Rare bone disease
Cherubism with gingival fibromatosis	389273002	Rare bone disease
Childhood hypophosphatasia	30174008	Rare bone disease
Chondrodysplasia punctata, MT type	254083002	Rare bone disease
Chondrodysplasia punctata Toriello type	715631005	Rare bone disease
Chondrodysplasia punctata, X-linked dominant type	398958000	Rare bone disease
Chondrodysplasia with disorder of sex development syndrome	720851007	Rare bone disease
Chondrodysplasia with joint dislocations gPAPP type	782882009	Rare bone disease
Chondroectodermal dysplasia	62501005	Rare bone disease
Chondroectodermal dysplasia with night blindness syndrome	763134002	Rare bone disease
Chondromyxoid fibroma of bone	307607001	Rare bone disease
Chondromyxoid fibroma of long bone of lower limb	113071000119101	Rare bone disease
Chondromyxoid fibroma of long bone of upper limb	113081000119103	Rare bone disease
CHST3-related skeletal dysplasia	725417001	Rare bone disease
Cleidocranial dysostosis	65976001	Rare bone disease
Cleidorhizomelic syndrome	719471002	Rare bone disease
Cole-Carpenter dysplasia	389199001	Rare bone disease
Colobomatous microphthalmia, rhizomelic dysplasia syndrome	764942005	Rare bone disease
Complex lethal osteochondrodysplasia	1228858000	Rare bone disease
Cono-spondylar dysplasia	766874001	Rare bone disease
Coxoauricular syndrome	732248005	Rare bone disease
Craniodiaphyseal dysplasia	205506004	Rare bone disease
Craniofacial conodysplasia syndrome	720754008	Rare bone disease
Craniometadiaphyseal dysplasia wormian bone type	725099009	Rare bone disease
Craniometaphyseal dysplasia	36601008	Rare bone disease
Craniometaphyseal dysplasia - mild type	254135003	Rare bone disease
Craniometaphyseal dysplasia - severe type	254134004	Rare bone disease
Cranioosteoarthropathy	720753002	Rare bone disease
Czech dysplasia metatarsal type	720826006	Rare bone disease
Dacryocystitis and osteopoikilosis syndrome	721082002	Rare bone disease
Delayed membranous cranial ossification	715524004	Rare bone disease
Desbuquois syndrome	254099008	Rare bone disease
Desmosterolosis	709490002	Rare bone disease
Diaphyseal medullary stenosis with bone malignancy	389216001	Rare bone disease
Diastrophic dysplasia	58561002	Rare bone disease
Doughnut lesion of calvaria and bone fragility syndrome	720598005	Rare bone disease
Dyggve-Melchior-Clausen syndrome	82699004	Rare bone disease
Dyschondrosteosis and nephritis syndrome	722433005	Rare bone disease
Dysosteosclerosis	254123002	Rare bone disease
Dysplasia epiphysealis hemimelica	205480005	Rare bone disease
Dysplasia of head of femur Meyer type	715861004	Rare bone disease
Dysplastic cortical hyperostosis	783165001	Rare bone disease
Dyssegmental dysplasia Silverman Handmaker type	765204000	Rare bone disease
Dysspondyloenchondromatosis	722434004	Rare bone disease
Ehlers-Danlos and osteogenesis imperfecta syndrome	733457006	Rare bone disease
Eiken syndrome	720863002	Rare bone disease
Endosteal hyperostoses with cerebellar hypoplasia	254132000	Rare bone disease
Enlarged parietal foramina	718099006	Rare bone disease
Epiphyseal dysplasia, microcephalus, nystagmus syndrome	721975004	Rare bone disease
Exostosis, anetoderma, brachydactyly type E syndrome	733416004	Rare bone disease
Familial avascular necrosis of femoral head	715657008	Rare bone disease
Familial expansile osteolysis	254153009	Rare bone disease
Familial gigantiform cementoma of jaw	1263445009	Rare bone disease
Familial osteoarthropathy of the fingers	55166000	Rare bone disease
Familial osteochondritis dissecans	715899006	Rare bone disease
Familial x-linked hypophosphatemic vitamin D refractory rickets	82236004	Rare bone disease
FGFR2-related bent bone dysplasia	778008009	Rare bone disease
Fibrochondrogenesis	17144009	Rare bone disease
Fibrous dysplasia of bone with intramuscular myxoma	699251001	Rare bone disease
Fibrous dysplasia of jaw	76098004	Rare bone disease
Fibrous dysplasia of orbit	424286001	Rare bone disease
Frank-Ter Haar syndrome	720958002	Rare bone disease
Frontometaphyseal dysplasia	62803002	Rare bone disease
Frontorhiny	1230021007	Rare bone disease
Geleophysic dysplasia	28557005	Rare bone disease
Genochondromatosis	389264005	Rare bone disease
Genochondromatosis type 1	1003427004	Rare bone disease
Genochondromatosis type 2	725904009	Rare bone disease
Geroderma osteodysplastica	254116003	Rare bone disease
Ghosal hematodiaphyseal dysplasia	389214003	Rare bone disease
Gnathodiaphyseal dysplasia	715568002	Rare bone disease
Goldblatt syndrome	717823001	Rare bone disease
Grant syndrome	723827003	Rare bone disease
Grebe syndrome	77542002	Rare bone disease
Greenberg dysplasia	389261002	Rare bone disease
Hajdu-Cheney syndrome	63122002	Rare bone disease
Heide syndrome	716189005	Rare bone disease
Hereditary hypophosphatemic rickets with hypercalciuria	726081005	Rare bone disease
High bone mass osteogenesis imperfecta	782781006	Rare bone disease
Hip dysplasia Beukes type	721148005	Rare bone disease
Hyaline fibromatosis syndrome	1197494003	Rare bone disease
Hyperphosphatasemia tarda	59763006	Rare bone disease
Hyperphosphatasemia with bone disease	9723006	Rare bone disease
Hypochondrogenesis	205483007	Rare bone disease
Hypochondroplasia	205468002	Rare bone disease
Hypophosphatasia	190859005	Rare bone disease
Hypophosphatemic rickets with nephrotic-glycosuric dwarfism	237888005	Rare bone disease
Idiopathic acroosteolysis of phalanx	1217213004	Rare bone disease
Idiopathic avascular necrosis of bone	1231179003	Rare bone disease
Infantile cortical hyperostosis	24752008	Rare bone disease
Infantile hypophosphatasia	55236002	Rare bone disease
Infantile malignant osteopetrosis	367489004	Rare bone disease
Infantile osteopetrosis with neuroaxonal dysplasia syndrome	724226009	Rare bone disease
Infantile systemic hyalinosis	238867003	Rare bone disease
Isolated osteopoikilosis	1231182008	Rare bone disease
Jeune thoracic dystrophy	75049004	Rare bone disease
Joubert syndrome with Jeune asphyxiating thoracic dystrophy	733418003	Rare bone disease
Juvenile elastofibromatosis	238866007	Rare bone disease
Juvenile hyaline fibromatosis	238861002	Rare bone disease
Juvenile idiopathic generalized osteoporosis	240156000	Rare bone disease
Juvenile osteochondrosis of capitulum of humerus	268025003	Rare bone disease
Juvenile osteochondrosis of the secondary patellar center	203389008	Rare bone disease
Kenny syndrome	82837002	Rare bone disease
Kniest dysplasia	53974002	Rare bone disease
Kosaki overgrowth syndrome	1172898008	Rare bone disease
Kozlowski spondylometaphyseal dysplasia	111304003	Rare bone disease
Kyphomelic dysplasia	254096001	Rare bone disease
Langer mesomelic dysplasia syndrome	38494008	Rare bone disease
Larsen-like osseous dysplasia, short stature syndrome	764956007	Rare bone disease
Larsen-like syndrome B3GAT3 type	763778003	Rare bone disease
Larsen syndrome	63387002	Rare bone disease
Lenz-Majewski hyperostosis syndrome	1393001	Rare bone disease
Leri-Weill dyschondrosteosis	17818006	Rare bone disease
Lethal Kniest-like syndrome	93132001	Rare bone disease
Lethal Larsen-like syndrome	719409004	Rare bone disease
Lethal recessive chondrodysplasia	719404009	Rare bone disease
Lipodystrophy, intellectual disability, deafness syndrome	721973006	Rare bone disease
LRP5-related primary osteoporosis	1169364005	Rare bone disease
Maffucci syndrome	46041001	Rare bone disease
Mandibuloacral dysostosis	109419009	Rare bone disease
Mandibuloacral dysplasia with type A lipodystrophy	1003431005	Rare bone disease
Mandibuloacral dysplasia with type B lipodystrophy	1003432003	Rare bone disease
Marshall syndrome	33410002	Rare bone disease
McCune Albright syndrome	726029005	Rare bone disease
Melnick-Needles syndrome	13449007	Rare bone disease
Melorheostosis of left foot	1.64673e+16	Rare bone disease
Melorheostosis of left lower leg	1.64673e+16	Rare bone disease
Melorheostosis of right foot	1.64667e+16	Rare bone disease
Melorheostosis of right lower leg	1.64666e+16	Rare bone disease
Melorheostosis of spine	1.64668e+16	Rare bone disease
Melorheostosis with osteopoikilosis	1197053003	Rare bone disease
Mesomelic dysplasia Kantaputra type	719397009	Rare bone disease
Mesomelic dysplasia of upper limb	1010609002	Rare bone disease
Mesomelic dysplasia Savarirayan type	715652002	Rare bone disease
Metachondromatosis	205481009	Rare bone disease
Metaphyseal anadysplasia	254085009	Rare bone disease
Metaphyseal chondrodysplasia, Jansen type	24629003	Rare bone disease
Metaphyseal chondrodysplasia Kaitila type	770909004	Rare bone disease
Metaphyseal chondrodysplasia, McKusick type	7720002	Rare bone disease
Metaphyseal chondrodysplasia, Schmid type	29248006	Rare bone disease
Metaphyseal chondrodysplasia, Sedaghatian type	389163006	Rare bone disease
Metaphyseal chondrodysplasia, Spahr type	254084008	Rare bone disease
Metaphyseal chondromatosis co-occurrent with D-2 hydroxyglutaric aciduria	724146008	Rare bone disease
Metaphyseal dysostosis, intellectual disability, conductive deafness syndrome	733419006	Rare bone disease
Metaphyseal dysplasia Braun Tinschert type	717221005	Rare bone disease
Metaphyseal dysplasia, maxillary hypoplasia, brachydactyly syndrome	724145007	Rare bone disease
Metatropic dysplasia	22764001	Rare bone disease
Microcephalic osteodysplastic dysplasia Saul Wilson type	723404002	Rare bone disease
Microcephalic osteodysplastic primordial dwarfism type II	1208348002	Rare bone disease
Microcephalic osteodysplastic primordial dwarfism types I and III	725461009	Rare bone disease
Microcephalic primordial dwarfism Alazami type	770564004	Rare bone disease
Microcephalic primordial dwarfism Dauber type	770565003	Rare bone disease
Microcephalic primordial dwarfism due to ZNF335 deficiency	724141003	Rare bone disease
Microcephalic primordial dwarfism Toriello type	715482004	Rare bone disease
Mild spondyloepiphyseal dysplasia due to COL2A1 mutation with early onset osteoarthritis	715670004	Rare bone disease
Mild spondyloepiphyseal dysplasia with premature onset arthrosis	389159004	Rare bone disease
Mixed sclerosing bone dystrophy with extra-skeletal manifestation	783723003	Rare bone disease
Monostotic fibrous dysplasia of left femur	307691000119108	Rare bone disease
Monostotic fibrous dysplasia of periradicular alveolar bone	109714003	Rare bone disease
Monostotic fibrous dysplasia of right femur	307771000119103	Rare bone disease
Mueller Weiss syndrome	1222676004	Rare bone disease
Multicentric carpotarsal osteolysis syndrome	766992008	Rare bone disease
Multiple epiphyseal dysplasia Al-Gazali type	719688002	Rare bone disease
Multiple epiphyseal dysplasia Beighton type	719689005	Rare bone disease
Multiple epiphyseal dysplasia due to collagen 9 anomaly	766717008	Rare bone disease
Multiple epiphyseal dysplasia Lowry type	768935003	Rare bone disease
Multiple epiphyseal dysplasia tarda type IIIa	313339007	Rare bone disease
Multiple epiphyseal dysplasia type 1	715673002	Rare bone disease
Multiple epiphyseal dysplasia type 4	715672007	Rare bone disease
Multiple epiphyseal dysplasia type 5	715674008	Rare bone disease
Multiple epiphyseal dysplasia with miniepiphyses	766750008	Rare bone disease
Multiple epiphyseal dysplasia with severe proximal femoral dysplasia	763893008	Rare bone disease
Multiple osteochondroma	716742001	Rare bone disease
NEK9-related lethal skeletal dysplasia	1179299005	Rare bone disease
Neonatal severe primary hyperparathyroidism	715218009	Rare bone disease
Nestor Guillermo progeria syndrome	773331001	Rare bone disease
Nievergelt's syndrome	33979003	Rare bone disease
Non-traumatic acute-on-chronic slipped upper femoral epiphysis	203375003	Rare bone disease
Non-traumatic acute slipped upper femoral epiphysis	203374004	Rare bone disease
Non-traumatic chronic slipped upper femoral epiphysis	203376002	Rare bone disease
Oculocerebrodental syndrome	1255268002	Rare bone disease
Odontohypophosphatasia	708672004	Rare bone disease
Omodysplasia	725164008	Rare bone disease
Opsismodysplasia	254068007	Rare bone disease
Ossification anomaly with psychomotor developmental delay syndrome	722107005	Rare bone disease
Osteitis condensans of medial clavicle	870320009	Rare bone disease
Osteochondritis dissecans of distal femur	448038004	Rare bone disease
Osteochondritis dissecans of fibula	448039007	Rare bone disease
Osteochondritis dissecans of left ankle	315151000119101	Rare bone disease
Osteochondritis dissecans of left elbow	315161000119104	Rare bone disease
Osteochondritis dissecans of left foot	1078101000119100	Rare bone disease
Osteochondritis dissecans of left hip	315171000119105	Rare bone disease
Osteochondritis dissecans of left knee	315181000119108	Rare bone disease
Osteochondritis dissecans of left shoulder region	315191000119106	Rare bone disease
Osteochondritis dissecans of metatarsal bone	726030000	Rare bone disease
Osteochondritis dissecans of right ankle	315211000119107	Rare bone disease
Osteochondritis dissecans of right elbow	315221000119100	Rare bone disease
Osteochondritis dissecans of right foot	1078091000119100	Rare bone disease
Osteochondritis dissecans of right hip	315231000119102	Rare bone disease
Osteochondritis dissecans of right knee	315241000119106	Rare bone disease
Osteochondritis dissecans of right shoulder region	315251000119108	Rare bone disease
Osteochondritis dissecans of tarsal bone	448967000	Rare bone disease
Osteochondritis dissecans of the capitellum	203408003	Rare bone disease
Osteochondritis dissecans of the femoral head	203412009	Rare bone disease
Osteochondritis dissecans of the humeral head	203407008	Rare bone disease
Osteochondritis dissecans of the lateral femoral condyle	203405000	Rare bone disease
Osteochondritis dissecans of the medial femoral condyle	240184005	Rare bone disease
Osteochondritis dissecans of the patella	203404001	Rare bone disease
Osteochondritis dissecans of the radial head	203409006	Rare bone disease
Osteochondritis dissecans of the talus	203413004	Rare bone disease
Osteochondritis dissecans of tibia	448040009	Rare bone disease
Osteochondritis dissecans of wrist	203411002	Rare bone disease
Osteochondritis of tibial tubercle	430506003	Rare bone disease
Osteocraniostenosis	722109008	Rare bone disease
Osteofibrous dysplasia	1234828008	Rare bone disease
Osteogenesis imperfecta	78314001	Rare bone disease
Osteogenesis imperfecta, dominant perinatal lethal	7134007	Rare bone disease
Osteogenesis imperfecta, perinatal lethal	205496008	Rare bone disease
Osteogenesis imperfecta, recessive perinatal lethal	86470003	Rare bone disease
Osteogenesis imperfecta, recessive perinatal lethal, with microcephaly AND cataracts	15552004	Rare bone disease
Osteogenesis imperfecta, retinopathy, seizures, intellectual disability syndrome	722110003	Rare bone disease
Osteogenesis imperfecta type 5	1003379004	Rare bone disease
Osteogenesis imperfecta type I	385482004	Rare bone disease
Osteogenesis imperfecta type IIA	254110009	Rare bone disease
Osteogenesis imperfecta type IIB	254111008	Rare bone disease
Osteogenesis imperfecta type IIC	1197018005	Rare bone disease
Osteogenesis imperfecta type III	385483009	Rare bone disease
Osteogenesis imperfecta, type IV A	280159008	Rare bone disease
Osteogenesis imperfecta, type IV B	279309008	Rare bone disease
Osteogenesis imperfecta with blue sclerae AND dentinogenesis imperfecta	63890001	Rare bone disease
Osteogenesis imperfecta with blue sclerae AND normal teeth	64404003	Rare bone disease
Osteogenesis imperfecta with normal sclerae, dominant form	205497004	Rare bone disease
Osteoglophonic dysplasia	254144002	Rare bone disease
Osteonecrosis of jaw	1231151009	Rare bone disease
Osteonecrosis of jaw caused by drug	315801000119108	Rare bone disease
Osteonecrosis of jaw due to bisphosphonate	699687003	Rare bone disease
Osteopathia striata, pigmentary dermopathy, white forelock syndrome	787408008	Rare bone disease
Osteopathia striata with cranial sclerosis	254129003	Rare bone disease
Osteopenia, intellectual disability, sparse hair syndrome	732954002	Rare bone disease
Osteopetrosis hypogammaglobulinemia syndrome	773730002	Rare bone disease
Osteopetrosis - intermediate type	254121000	Rare bone disease
Osteopetrosis with renal tubular acidosis	254122007	Rare bone disease
Osteoporosis and oculocutaneous hypopigmentation syndrome	722113001	Rare bone disease
Osteoporosis with pseudoglioma	254112001	Rare bone disease
Osteoradionecrosis of jaw	63810002	Rare bone disease
Osteoradionecrosis of the mandible	109716001	Rare bone disease
Osteoradionecrosis of the maxilla	109715002	Rare bone disease
Osteosclerosis - Stanescu type	254124008	Rare bone disease
Osteosclerotic metaphyseal dysplasia	1237513008	Rare bone disease
Oto-palato-digital syndrome, type I	54036001	Rare bone disease
Oto-palato-digital syndrome, type II	42432003	Rare bone disease
Otospondylomegaepiphyseal dysplasia	254060000	Rare bone disease
Overgrowth, metaphyseal undermodeling, spondylar dysplasia syndrome	1169363004	Rare bone disease
Overgrowth syndrome with 2q37 translocation	1169362009	Rare bone disease
Pachydermoperiostosis syndrome	88220006	Rare bone disease
Pacman dysplasia	722127006	Rare bone disease
Parastremmatic dwarfism	722210007	Rare bone disease
Parietal foramina with clavicular hypoplasia	771338002	Rare bone disease
Peripheral dysostosis	773985008	Rare bone disease
Phalangeal microgeodic syndrome	770761005	Rare bone disease
PHIP-related behavioral problems, intellectual disability, obesity, dysmorphic features syndrome	1208987006	Rare bone disease
Polycystic lipomembranous osteodysplasia with sclerosing leukoencephalopathy	702347001	Rare bone disease
Polyostotic fibrous dysplasia of bone	36517007	Rare bone disease
Progressive avascular necrosis of bilateral lunate bones	1003460001	Rare bone disease
Progressive avascular necrosis of lunate	787484007	Rare bone disease
Progressive myositis ossificans	82725007	Rare bone disease
Progressive osseous heteroplasia	719271000	Rare bone disease
Progressive osteonecrosis of left lunate	462471000124100	Rare bone disease
Progressive osteonecrosis of right lunate	462461000124107	Rare bone disease
Progressive pseudorheumatoid dysplasia	254065005	Rare bone disease
Progressive spondyloepimetaphyseal dysplasia, short stature, short fourth metatarsals, intellectual disability syndrome	1187303004	Rare bone disease
Pseudoachondroplastic spondyloepiphyseal dysplasia syndrome	22567005	Rare bone disease
Pseudodiastrophic dysplasia	254058002	Rare bone disease
Pyknoachondrogenesis	719258003	Rare bone disease
Pyknodysostosis	89647000	Rare bone disease
Pyle metaphyseal dysplasia	27837003	Rare bone disease
Raine dysplasia	389239007	Rare bone disease
Regressive spondylometaphyseal dysplasia	1237412001	Rare bone disease
Reinhardt Pfeiffer mesomelic dysplasia	715472000	Rare bone disease
Renal phosphaturia	85487008	Rare bone disease
Rhizomelic chondrodysplasia punctata syndrome	56692003	Rare bone disease
Rhizomelic chondrodysplasia punctata type 1	1003862001	Rare bone disease
Rhizomelic chondrodysplasia punctata type 2	1003860009	Rare bone disease
Rhizomelic chondrodysplasia punctata type 3	1003858007	Rare bone disease
Rhizomelic dysplasia Patterson Lowry type	715505002	Rare bone disease
Rhizomelic syndrome Urbach type	770948004	Rare bone disease
Roifman syndrome	773404000	Rare bone disease
Rolland-Debuqois syndrome	95243004	Rare bone disease
Sagliker syndrome	1208934006	Rare bone disease
Saldino-Mainzer dysplasia	254092004	Rare bone disease
Schimke immuno-osseous dysplasia	723995003	Rare bone disease
Schwartz-Jampel syndrome	29145002	Rare bone disease
Sclerosing dysplasia of bone, ichthyosis, premature ovarian failure syndrome	722114007	Rare bone disease
Sclerosteosis	17568006	Rare bone disease
Seckel syndrome	57917004	Rare bone disease
Secondary non-traumatic avascular necrosis of bone	787092009	Rare bone disease
Severe achondroplasia, developmental delay, acanthosis nigricans syndrome	874931001	Rare bone disease
Severe lateral tibial bowing with short stature	766819001	Rare bone disease
Severe myopia, generalized joint laxity, short stature syndrome	1217372003	Rare bone disease
Short rib-polydactyly syndrome, Majewski type	72922008	Rare bone disease
Short rib polydactyly syndrome Saldino Noonan type	726032008	Rare bone disease
Short rib polydactyly syndrome type 5	1279843003	Rare bone disease
Short stature, advanced bone age, early-onset osteoarthritis syndrome	1197586007	Rare bone disease
Short stature, auditory canal atresia, mandibular hypoplasia, skeletal anomalies syndrome	774155009	Rare bone disease
Short stature Brussels type	719213009	Rare bone disease
Short stature, onychodysplasia, facial dysmorphism, hypotrichosis syndrome	773625007	Rare bone disease
SHOX-related short stature	763868006	Rare bone disease
Singleton-Merten syndrome	254114000	Rare bone disease
Skeletal dysplasia, T-cell immunodeficiency, developmental delay syndrome	1177175008	Rare bone disease
Skeletal dysplasia with intellectual disability syndrome	722478008	Rare bone disease
Skeletal dysplasia with wormian bone, multiple fractures, dentinogenesis imperfecta syndrome	733468006	Rare bone disease
Slipped left upper capital femoral epiphysis	1.08353e+16	Rare bone disease
Slipped right upper capital femoral epiphysis	1.08541e+16	Rare bone disease
Slipped upper femoral epiphysis	26460006	Rare bone disease
Smith McCort dysplasia	715862006	Rare bone disease
Solitary bone cyst	203467005	Rare bone disease
Solitary bone cyst of left fibula	1076891000119100	Rare bone disease
Solitary bone cyst of left foot	1076911000119100	Rare bone disease
Solitary bone cyst of left hand	320851000119105	Rare bone disease
Solitary bone cyst of left humerus	320861000119107	Rare bone disease
Solitary bone cyst of left pelvis	320871000119101	Rare bone disease
Solitary bone cyst of left radius	320901000119101	Rare bone disease
Solitary bone cyst of left tibia	320891000119100	Rare bone disease
Solitary bone cyst of right fibula	1076881000119100	Rare bone disease
Solitary bone cyst of right foot	1076901000119100	Rare bone disease
Solitary bone cyst of right hand	320921000119105	Rare bone disease
Solitary bone cyst of right humerus	320931000119108	Rare bone disease
Solitary bone cyst of right pelvis	320941000119104	Rare bone disease
Solitary bone cyst of right radius	320971000119106	Rare bone disease
Solitary bone cyst of right tibia	320961000119100	Rare bone disease
Sponastrime dysplasia	389161008	Rare bone disease
Spondylocamptodactyly syndrome	716231009	Rare bone disease
Spondylocarpotarsal synostosis syndrome	702351004	Rare bone disease
Spondylodysplasia, Torrance type	254047006	Rare bone disease
Spondyloenchondrodysplasia	254079002	Rare bone disease
Spondyloenchondrodysplasia with immune dysregulation	703523004	Rare bone disease
Spondyloepimetaphyseal dysplasia, abnormal dentition syndrome	773302000	Rare bone disease
Spondyloepimetaphyseal dysplasia aggrecan type	719165004	Rare bone disease
Spondyloepimetaphyseal dysplasia anauxetic type	764460003	Rare bone disease
Spondyloepimetaphyseal dysplasia Genevieve type	773303005	Rare bone disease
Spondyloepimetaphyseal dysplasia Handigodu type	763885008	Rare bone disease
Spondyloepimetaphyseal dysplasia, hypotrichosis syndrome	773300008	Rare bone disease
Spondyloepimetaphyseal dysplasia Irapa type	717330004	Rare bone disease
Spondyloepimetaphyseal dysplasia Isidor type	782821004	Rare bone disease
Spondyloepimetaphyseal dysplasia matrilin-3 type	719166003	Rare bone disease
Spondyloepimetaphyseal dysplasia Missouri type	719171005	Rare bone disease
Spondyloepimetaphyseal dysplasia PAPSS2 type	719172003	Rare bone disease
Spondyloepimetaphyseal dysplasia Shohat type	719201004	Rare bone disease
Spondyloepimetaphyseal dysplasia, short limb, abnormal calcification syndrome	766821006	Rare bone disease
Spondyloepimetaphyseal dysplasia, Strudwick type	702350003	Rare bone disease
Spondyloepimetaphyseal dysplasia with multiple dislocations	766820007	Rare bone disease
Spondyloepiphyseal dysplasia Cantu type	718765003	Rare bone disease
Spondyloepiphyseal dysplasia congenita	278713008	Rare bone disease
Spondyloepiphyseal dysplasia, craniosynostosis, cleft palate, cataract and intellectual disability syndrome	718766002	Rare bone disease
Spondyloepiphyseal dysplasia Kimberley type	719203001	Rare bone disease
Spondyloepiphyseal dysplasia MacDermot type	718763005	Rare bone disease
Spondyloepiphyseal dysplasia Maroteaux type	719204007	Rare bone disease
Spondyloepiphyseal dysplasia Reardon type	718764004	Rare bone disease
Spondyloepiphyseal dysplasia Stanescu type	1228860003	Rare bone disease
Spondyloepiphyseal dysplasia tarda	51952004	Rare bone disease
Spondyloepiphyseal dysplasia tarda Kohn type	719202006	Rare bone disease
Spondyloepiphyseal dysplasia with joint laxity	389160009	Rare bone disease
Spondylo-megaepiphyseal-metaphyseal dysplasia	773693005	Rare bone disease
Spondylometaphyseal dysplasia A4 type	782912001	Rare bone disease
Spondylometaphyseal dysplasia, bowed forearms, facial dysmorphism syndrome	782913006	Rare bone disease
Spondylometaphyseal dysplasia, corneal dystrophy syndrome	1269226006	Rare bone disease
Spondylometaphyseal dysplasia Golden type	773304004	Rare bone disease
Spondylometaphyseal dysplasia Schmidt type	719304005	Rare bone disease
Spondylometaphyseal dysplasia - Sutcliffe type	254078005	Rare bone disease
Spondylometaphyseal dysplasia with cone-rod dystrophy syndrome	719205008	Rare bone disease
Spondylo-ocular syndrome	715653007	Rare bone disease
Spondyloperipheral dysplasia with short ulna syndrome	763886009	Rare bone disease
Steel syndrome	1197589000	Rare bone disease
Stickler syndrome	78675000	Rare bone disease
Stickler syndrome type 1	1010668008	Rare bone disease
Stickler syndrome type 2	1010664005	Rare bone disease
Stickler syndrome type 3	783097004	Rare bone disease
Stickler syndrome type 4	1010666007	Rare bone disease
Stuve-Wiedemann dysplasia	254097005	Rare bone disease
Talo-patello-scaphoid osteolysis syndrome	723580007	Rare bone disease
Terminal osseous dysplasia and pigmentary defect syndrome	723578001	Rare bone disease
Thanatophoric dysplasia	29352008	Rare bone disease
Thanatophoric dysplasia, type 1	389157002	Rare bone disease
Thanatophoric dysplasia, type 2	389158007	Rare bone disease
Thin ribs, tubular bones, dysmorphism syndrome	783004003	Rare bone disease
Thoracolaryngopelvic dysplasia	723556008	Rare bone disease
Thoracomelic dysplasia	783003009	Rare bone disease
Traumatic bone cyst of jaw	25940001	Rare bone disease
Tumor-induced osteomalacia	392559009	Rare bone disease
Type III short rib polydactyly syndrome	254051008	Rare bone disease
Type IV short rib polydactyly syndrome	254052001	Rare bone disease
Ulna metaphyseal dysplasia syndrome	715242008	Rare bone disease
Upington disease	719041000	Rare bone disease
Verloes Bourguignon syndrome	716195006	Rare bone disease
Vitamin D-dependent rickets, type 1	67049004	Rare bone disease
Vitamin D-dependent rickets, type 2	72831007	Rare bone disease
Vitamin D-dependent rickets type II with alopecia	237894002	Rare bone disease
Vitamin D-dependent rickets type II without alopecia	237895001	Rare bone disease
Weismann Netter syndrome	715532007	Rare bone disease
Wolcott-Rallison dysplasia	254066006	Rare bone disease
Worth disease	254131007	Rare bone disease
X-linked calvarial hyperostosis	782786001	Rare bone disease
X-linked dominant chondrodysplasia Chassaing Lacombe type	719837003	Rare bone disease
X-linked intellectual disability, cerebellar hypoplasia, spondyloepiphyseal dysplasia syndrome	1217228004	Rare bone disease
X-linked osteoporosis with fractures	782785002	Rare bone disease
X-linked spondyloepimetaphyseal dysplasia	770603000	Rare bone disease
Yunis-Varon dysplasia	389171005	Rare bone disease
Atypical Timothy syndrome	1230097004	Rare cardiac disease
Autosomal recessive sick sinus syndrome	1156821008	Rare cardiac disease
Brugada syndrome	418818005	Rare cardiac disease
Cardiogenic shock following procedure	328851000119107	Rare cardiac disease
Catecholaminergic polymorphic ventricular tachycardia due to calsequestrin mutation	1204167003	Rare cardiac disease
Catecholaminergic polymorphic ventricular tachycardia due to RYR2 mutation	1204129001	Rare cardiac disease
Cirrhotic cardiomyopathy	725416005	Rare cardiac disease
Congenital endocardial fibroelastosis	1141882007	Rare cardiac disease
Congenital heart block	46619002	Rare cardiac disease
Congenital His bundle tachycardia	233902009	Rare cardiac disease
Congenital junctional ectopic tachycardia	1142086006	Rare cardiac disease
Dilated cardiomyopathy with genetic marker	471890009	Rare cardiac disease
Endocardial fibroelastosis of left atrium	253359006	Rare cardiac disease
Endocardial fibroelastosis of right atrium	253348002	Rare cardiac disease
Familial atrial fibrillation	715395008	Rare cardiac disease
Familial atrial myxoma	233855002	Rare cardiac disease
Familial atrial tachyarrhythmia, infra-Hisian cardiac conduction disease	1197418004	Rare cardiac disease
Familial dilated cardiomyopathy with conduction defect due to LMNA mutation	766883006	Rare cardiac disease
Familial isolated arrhythmogenic right ventricular dysplasia	715865008	Rare cardiac disease
Familial restrictive cardiomyopathy	233878008	Rare cardiac disease
Familial sick sinus syndrome	233913007	Rare cardiac disease
Fatal congenital hypertrophic cardiomyopathy due to glycogen storage disease	1230303001	Rare cardiac disease
Giant cell myocarditis	60812006	Rare cardiac disease
GNB5-related intellectual disability, cardiac arrhythmia syndrome	1186711002	Rare cardiac disease
His bundle tachycardia	233901002	Rare cardiac disease
Histiocytoid mitochondrial cardiomyopathy	472317002	Rare cardiac disease
Histiocytoid mitochondrial cardiomyopathy due to cytochrome aa3 deficiency	460500001	Rare cardiac disease
Hydrocephalus with endocardial fibroelastosis and cataract syndrome	721015008	Rare cardiac disease
Idiopathic junctional ectopic tachycardia	1142082008	Rare cardiac disease
Idiopathic neonatal atrial flutter	715560009	Rare cardiac disease
Idiopathic ventricular fibrillation not Brugada type	723866006	Rare cardiac disease
Incessant infant ventricular tachycardia	233908008	Rare cardiac disease
Infantile hypertrophic cardiomyopathy due to MRPL44 deficiency	771513008	Rare cardiac disease
Jervell and Lange-Nielsen syndrome	373905003	Rare cardiac disease
Left ventricular myocardial noncompaction cardiomyopathy	447935001	Rare cardiac disease
Lethal left ventricular non-compaction, seizures, hypotonia, cataract, developmental delay syndrome	1172839002	Rare cardiac disease
Lev's syndrome	283645003	Rare cardiac disease
Lown-Ganong-Levine syndrome	55475008	Rare cardiac disease
Macrocephaly, intellectual disability, left ventricular non compaction syndrome	1187642008	Rare cardiac disease
Maternally inherited cardiomyopathy and hearing loss syndrome	724173009	Rare cardiac disease
Naxos disease	715535009	Rare cardiac disease
Placental insufficiency	237292005	Rare cardiac disease
Postcardiotomy acute right ventricular failure	1264003007	Rare cardiac disease
Postoperative His bundle tachycardia	233903004	Rare cardiac disease
Postoperative junctional ectopic tachycardia	1142098001	Rare cardiac disease
Postpartum cardiomyopathy	62377009	Rare cardiac disease
Primary endocardial fibroelastosis	8239009	Rare cardiac disease
Primary endocardial fibroelastosis of left ventricle	253543007	Rare cardiac disease
Primary endocardial fibroelastosis of right ventricle	253523001	Rare cardiac disease
Primary eosinophilic endomyocardial restrictive cardiomyopathy	33258008	Rare cardiac disease
Primary familial dilated cardiomyopathy	52029003	Rare cardiac disease
Primary triglyceride deposit cardiomyovasculopathy	1279844009	Rare cardiac disease
Restrictive cardiomyopathy secondary to familial storage disease	30884007	Rare cardiac disease
Romano-Ward syndrome	20852007	Rare cardiac disease
Sensorineural deafness with dilated cardiomyopathy syndrome	723993005	Rare cardiac disease
Short QT syndrome	698272007	Rare cardiac disease
Timothy syndrome	1230096008	Rare cardiac disease
Timothy syndrome type 1	699256006	Rare cardiac disease
Timothy syndrome type 2	719907006	Rare cardiac disease
Torsade de pointes with short coupling interval syndrome	718104007	Rare cardiac disease
Transthyretin related familial amyloid cardiomyopathy	715655000	Rare cardiac disease
Tropical endomyocardial fibrosis	715626008	Rare cardiac disease
Wooly hair and palmoplantar keratoderma with dilated cardiomyopathy syndrome	719835006	Rare cardiac disease
Acute occlusion of aortoiliac artery due to thrombosis	723871004	Rare circulatory system disease
Acute occlusion of artery of lower limb due to thrombosis	723872006	Rare circulatory system disease
Acute occlusion of axillary artery due to thrombosis	1204216009	Rare circulatory system disease
Acute occlusion of brachial artery due to thrombosis	1204212006	Rare circulatory system disease
Acute occlusion of peripheral artery due to thrombosis	1279832006	Rare circulatory system disease
Acute occlusion of superficial femoral artery due to thrombosis	1204198001	Rare circulatory system disease
Acute thrombotic common femoral artery occlusion	1204186006	Rare circulatory system disease
Acute thrombotic crural artery occlusion	1204184009	Rare circulatory system disease
Acute thrombotic iliac artery occlusion	1204182008	Rare circulatory system disease
Acute thrombotic popliteal artery occlusion	1204181001	Rare circulatory system disease
Acute thrombotic renal artery occlusion	1204180000	Rare circulatory system disease
Acute thrombotic subclavian artery occlusion	1204178006	Rare circulatory system disease
Arterial dissection and lentiginosis syndrome	720512007	Rare circulatory system disease
Arterial tortuosity syndrome	458432002	Rare circulatory system disease
Atherosclerosis, deafness, diabetes, epilepsy, nephropathy syndrome	720519003	Rare circulatory system disease
Cavernous sinus syndrome	35386004	Rare circulatory system disease
Cerebral venous sinus thrombosis in pregnancy	1156027008	Rare circulatory system disease
Cerebral venous sinus thrombosis in puerperium	1156029006	Rare circulatory system disease
Cerebral venous thrombosis of sigmoid sinus	230721009	Rare circulatory system disease
Cerebral venous thrombosis of straight sinus	230720005	Rare circulatory system disease
Familial abdominal aortic aneurysm	715364001	Rare circulatory system disease
Hereditary arterial and articular multiple calcification syndrome	718602007	Rare circulatory system disease
Idiopathic arterial calcification of infancy	68926002	Rare circulatory system disease
Idiopathic spontaneous coronary artery dissection	1197364005	Rare circulatory system disease
Juvenile temporal arteritis	722020006	Rare circulatory system disease
Kaposiform hemangioendothelioma	403983000	Rare circulatory system disease
Lethal arteriopathy syndrome due to fibulin-4 deficiency	782773005	Rare circulatory system disease
Medionecrosis of aorta	45894003	Rare circulatory system disease
Multisystemic smooth muscle dysfunction syndrome	782724001	Rare circulatory system disease
Neonatal noninfectious cerebral venous sinus thrombosis	702374000	Rare circulatory system disease
Neonatal thrombosis of cerebral venous sinus	722930000	Rare circulatory system disease
Nonpyogenic thrombosis of intracranial venous sinus	42970005	Rare circulatory system disease
Non-pyogenic venous sinus thrombosis	195229008	Rare circulatory system disease
Rambaud Gallian syndrome	724002003	Rare circulatory system disease
Retinal arteriovenous malformation	95501007	Rare circulatory system disease
Retinal arteriovenous shunt	247127002	Rare circulatory system disease
Septic thrombophlebitis of cavernous sinus	302879007	Rare circulatory system disease
Septic thrombophlebitis of lateral sinus	302881009	Rare circulatory system disease
Septic thrombophlebitis of sagittal sinus	302880005	Rare circulatory system disease
Septic thrombophlebitis of sigmoid sinus	230223008	Rare circulatory system disease
Thrombophlebitis lateral venous sinus	192772009	Rare circulatory system disease
Thrombophlebitis of basilar sinus	8166000	Rare circulatory system disease
Thrombophlebitis of cavernous sinus	192770001	Rare circulatory system disease
Thrombophlebitis of inferior sagittal sinus	48248005	Rare circulatory system disease
Thrombophlebitis of sigmoid sinus	5511000124107	Rare circulatory system disease
Thrombophlebitis of superior longitudinal venous sinus	192771002	Rare circulatory system disease
Thrombophlebitis of superior sagittal sinus	26954004	Rare circulatory system disease
Thrombophlebitis of torcular Herophili	3681008	Rare circulatory system disease
Thrombosis of basilar sinus	88922007	Rare circulatory system disease
Thrombosis of cavernous venous sinus	89980009	Rare circulatory system disease
Thrombosis of cerebral venous sinus due to and following surgical procedure	1078223005	Rare circulatory system disease
Thrombosis of inferior sagittal sinus	15742000	Rare circulatory system disease
Thrombosis of lateral venous sinus	21258007	Rare circulatory system disease
Thrombosis of superior longitudinal sinus	192760003	Rare circulatory system disease
Thrombosis of superior sagittal sinus	70607008	Rare circulatory system disease
Thrombosis of torcular Herophili	18322005	Rare circulatory system disease
Thrombosis transverse sinus	192761004	Rare circulatory system disease
Tufted angioma of skin	254786000	Rare circulatory system disease
Vasculitis due to adenosine deaminase 2 deficiency	770687001	Rare circulatory system disease
Verrucous hemangioma of skin	254787009	Rare circulatory system disease
10q22.3q23.3 microdeletion syndrome	770401007	Rare developmental defect during embryogenesis
10q22.3q23.3 microduplication syndrome	782669004	Rare developmental defect during embryogenesis
11p15.4 microduplication syndrome	770794008	Rare developmental defect during embryogenesis
11q22.2q22.3 microdeletion syndrome	1229882003	Rare developmental defect during embryogenesis
12p12.1 microdeletion syndrome	778007004	Rare developmental defect during embryogenesis
12p partial trisomy syndrome	14091009	Rare developmental defect during embryogenesis
12q15q21.1 microdeletion syndrome	734030009	Rare developmental defect during embryogenesis
13q12.3 microdeletion syndrome	773547003	Rare developmental defect during embryogenesis
14q11.2 microdeletion syndrome	719047001	Rare developmental defect during embryogenesis
14q11.2 microduplication syndrome	771341006	Rare developmental defect during embryogenesis
14q22q23 microdeletion syndrome	771439009	Rare developmental defect during embryogenesis
14q partial distal trisomy syndrome	20348002	Rare developmental defect during embryogenesis
15q11.2 microdeletion syndrome	771340007	Rare developmental defect during embryogenesis
15q11q13 microduplication syndrome	719427001	Rare developmental defect during embryogenesis
15q13.3 microdeletion	699254009	Rare developmental defect during embryogenesis
15q14 microdeletion syndrome	719575008	Rare developmental defect during embryogenesis
15q overgrowth syndrome	771477003	Rare developmental defect during embryogenesis
16p11.2p12.2 microdeletion syndrome	719576009	Rare developmental defect during embryogenesis
16p11.2p12.2 microduplication syndrome	733518000	Rare developmental defect during embryogenesis
16p12.1p12.3 triplication syndrome	1251450006	Rare developmental defect during embryogenesis
16p13.11 microdeletion syndrome	719577000	Rare developmental defect during embryogenesis
16p13.11 microduplication syndrome	719578005	Rare developmental defect during embryogenesis
16p13.2 microdeletion syndrome	1228890005	Rare developmental defect during embryogenesis
16p13.3 microduplication syndrome	733473000	Rare developmental defect during embryogenesis
16q24.1 microdeletion syndrome	770760006	Rare developmental defect during embryogenesis
16q24.3 microdeletion syndrome	719580004	Rare developmental defect during embryogenesis
17 alpha-Hydroxyprogesterone aldolase deficiency	49013001	Rare developmental defect during embryogenesis
17p11.2 microduplication syndrome	734016004	Rare developmental defect during embryogenesis
17p13.3 microduplication syndrome	719582007	Rare developmental defect during embryogenesis
17q11.2 microduplication syndrome	719583002	Rare developmental defect during embryogenesis
17q12 microdeletion syndrome	733519008	Rare developmental defect during embryogenesis
17q12 microduplication syndrome	764435003	Rare developmental defect during embryogenesis
17q21.31 microduplication syndrome	716683005	Rare developmental defect during embryogenesis
17q23.1q23.2 microdeletion syndrome	719584008	Rare developmental defect during embryogenesis
17q24.2 microdeletion syndrome	1229873009	Rare developmental defect during embryogenesis
17q24-qter duplication syndrome	890116005	Rare developmental defect during embryogenesis
18p partial monosomy syndrome	56653005	Rare developmental defect during embryogenesis
18p partial trisomy syndrome	4199009	Rare developmental defect during embryogenesis
18q partial monosomy syndrome	4242009	Rare developmental defect during embryogenesis
19p13.12 microdeletion syndrome	719597005	Rare developmental defect during embryogenesis
19p13.13 microdeletion syndrome	764440006	Rare developmental defect during embryogenesis
19p13.3 microduplication syndrome	1229883008	Rare developmental defect during embryogenesis
19q13.11 microdeletion syndrome	719599008	Rare developmental defect during embryogenesis
1p21.3 microdeletion syndrome	719600006	Rare developmental defect during embryogenesis
1p31p32 microdeletion syndrome	766766005	Rare developmental defect during embryogenesis
1p35.2 microdeletion syndrome	1228844002	Rare developmental defect during embryogenesis
1p36 deletion syndrome	699306003	Rare developmental defect during embryogenesis
1q21.1 microdeletion	699305004	Rare developmental defect during embryogenesis
1q21.1 microduplication syndrome	771337007	Rare developmental defect during embryogenesis
1q41q42 microdeletion syndrome	716515000	Rare developmental defect during embryogenesis
1q44 microdeletion syndrome	719649004	Rare developmental defect during embryogenesis
20p12.3 microdeletion syndrome	719650004	Rare developmental defect during embryogenesis
20p13 microdeletion syndrome	773346008	Rare developmental defect during embryogenesis
20p partial trisomy syndrome	111311004	Rare developmental defect during embryogenesis
20q11.2 microdeletion syndrome	1229891004	Rare developmental defect during embryogenesis
20q11.2 microduplication syndrome	763061004	Rare developmental defect during embryogenesis
20q13.33 microdeletion syndrome	733520002	Rare developmental defect during embryogenesis
21q22.11q22.12 microdeletion syndrome	787171006	Rare developmental defect during embryogenesis
21q partial monosomy syndrome	15841002	Rare developmental defect during embryogenesis
22q11.2 deletion syndrome	767263007	Rare developmental defect during embryogenesis
22q11.2 duplication syndrome	699311001	Rare developmental defect during embryogenesis
22q13.3 deletion syndrome	699310000	Rare developmental defect during embryogenesis
2p13.2 microdeletion syndrome	770756008	Rare developmental defect during embryogenesis
2p15p16.1 microdeletion syndrome	719651000	Rare developmental defect during embryogenesis
2p21 microdeletion syndrome without cystinuria	770754006	Rare developmental defect during embryogenesis
2q23.1 microdeletion syndrome	719657001	Rare developmental defect during embryogenesis
2q23.1 microduplication syndrome	766816008	Rare developmental defect during embryogenesis
2q24 microdeletion syndrome	719658006	Rare developmental defect during embryogenesis
2q31.1 microdeletion syndrome	716387004	Rare developmental defect during embryogenesis
2q32q33 microdeletion syndrome	719659003	Rare developmental defect during embryogenesis
2q33.1 microdeletion syndrome	763062006	Rare developmental defect during embryogenesis
3 beta-Hydroxysteroid dehydrogenase deficiency	54470008	Rare developmental defect during embryogenesis
3-Oxo-5 alpha-steroid delta 4-dehydrogenase deficiency	57514000	Rare developmental defect during embryogenesis
3p25.3 deletion syndrome	890123006	Rare developmental defect during embryogenesis
3q13 microdeletion syndrome	726705007	Rare developmental defect during embryogenesis
3q26 microduplication syndrome	778073001	Rare developmental defect during embryogenesis
3q26q27 microdeletion syndrome	778000002	Rare developmental defect during embryogenesis
3q27.3 microdeletion syndrome	770719004	Rare developmental defect during embryogenesis
3q29 microdeletion syndrome	716456000	Rare developmental defect during embryogenesis
3q29 microduplication	717973004	Rare developmental defect during embryogenesis
46,XX disorder of sex development with anorectal anomalies syndrome	733622000	Rare developmental defect during embryogenesis
46,XX disorder of sex development with skeletal anomalies syndrome	733621007	Rare developmental defect during embryogenesis
46,XX ovarian dysgenesis, short stature syndrome	1237345002	Rare developmental defect during embryogenesis
46,XX ovotesticular disorder of sex development	1234906009	Rare developmental defect during embryogenesis
46,XY disorder of sex development, adrenal insufficiency due to CYP11A1 deficiency	783092005	Rare developmental defect during embryogenesis
46,XY disorder of sex development due to isolated 17,20-lyase deficiency	1231281009	Rare developmental defect during embryogenesis
46,XY gonadal dysgenesis, motor and sensory neuropathy syndrome	783091003	Rare developmental defect during embryogenesis
46,XY ovotesticular disorder of sex development	763683004	Rare developmental defect during embryogenesis
46,XY partial gonadal dysgenesis	725045004	Rare developmental defect during embryogenesis
48,XYYY syndrome	733625003	Rare developmental defect during embryogenesis
49,XXXYY syndrome	770908007	Rare developmental defect during embryogenesis
49,XYYYY syndrome	734028007	Rare developmental defect during embryogenesis
4p16.3 microduplication syndrome	726706008	Rare developmental defect during embryogenesis
4p partial trisomy syndrome	49024004	Rare developmental defect during embryogenesis
4q21 microdeletion syndrome	719660008	Rare developmental defect during embryogenesis
4q25 proximal deletion syndrome	1251452003	Rare developmental defect during embryogenesis
5p13 microduplication syndrome	770793002	Rare developmental defect during embryogenesis
5p partial monosomy syndrome	70173007	Rare developmental defect during embryogenesis
5p partial trisomy	74008005	Rare developmental defect during embryogenesis
5q14.3 microdeletion syndrome	719661007	Rare developmental defect during embryogenesis
5q35 microduplication syndrome	719665003	Rare developmental defect during embryogenesis
6p22 microdeletion syndrome	719662000	Rare developmental defect during embryogenesis
6q16 microdeletion syndrome	1003380001	Rare developmental defect during embryogenesis
6q25 microdeletion syndrome	719663005	Rare developmental defect during embryogenesis
6q terminal deletion syndrome	719666002	Rare developmental defect during embryogenesis
7p22.1 microduplication syndrome	764703002	Rare developmental defect during embryogenesis
7q11.23 microduplication syndrome	726707004	Rare developmental defect during embryogenesis
7q31 microdeletion syndrome	773326003	Rare developmental defect during embryogenesis
8p11.2 deletion syndrome	719646006	Rare developmental defect during embryogenesis
8p23.1 duplication syndrome	765140006	Rare developmental defect during embryogenesis
8p23.1 microdeletion syndrome	716381003	Rare developmental defect during embryogenesis
8p inverted duplication deletion syndrome	718188007	Rare developmental defect during embryogenesis
8q12 microduplication syndrome	719684000	Rare developmental defect during embryogenesis
8q21.11 microdeletion syndrome	718615003	Rare developmental defect during embryogenesis
8q22.1 microdeletion syndrome	719664004	Rare developmental defect during embryogenesis
8q24.3 microdeletion syndrome	1229895008	Rare developmental defect during embryogenesis
8q partial trisomy syndrome	111309008	Rare developmental defect during embryogenesis
9p13 microdeletion syndrome	764725008	Rare developmental defect during embryogenesis
9p24.3 deletion syndrome	890128002	Rare developmental defect during embryogenesis
9p partial trisomy syndrome	77527000	Rare developmental defect during embryogenesis
9q33.3q34.11 microdeletion syndrome	1228886008	Rare developmental defect during embryogenesis
Aarskog syndrome	14921002	Rare developmental defect during embryogenesis
Aase Smith type 1 syndrome	718576001	Rare developmental defect during embryogenesis
Abdominal aortic coarctation	253679008	Rare developmental defect during embryogenesis
Aberrant retro-esophageal subclavian artery causing dysphagia	311808009	Rare developmental defect during embryogenesis
Ablepharon macrostomia syndrome	718575002	Rare developmental defect during embryogenesis
Abnormal attachment of tricuspid chordae tendinae	449455000	Rare developmental defect during embryogenesis
Abnormal connection of hepatic vein to atrium	253333008	Rare developmental defect during embryogenesis
Abruzzo Erickson syndrome	718574003	Rare developmental defect during embryogenesis
Absence deformity of leg and congenital cataract syndrome	716099003	Rare developmental defect during embryogenesis
Absence of mitral chordae tendinae	449005003	Rare developmental defect during embryogenesis
Absence of primary mitral chordae tendinae	449563001	Rare developmental defect during embryogenesis
Absent bridging vein	253312004	Rare developmental defect during embryogenesis
Absent mitral leaflets	253401003	Rare developmental defect during embryogenesis
Absent mitral papillary muscle	253411005	Rare developmental defect during embryogenesis
Absent radius, anogenital anomalies syndrome	771264005	Rare developmental defect during embryogenesis
Absent thumb with short stature and immunodeficiency syndrome	719685004	Rare developmental defect during embryogenesis
Absent tibia, polydactyly, arachnoid cyst syndrome	733068001	Rare developmental defect during embryogenesis
Absent tricuspid leaflet	253381001	Rare developmental defect during embryogenesis
Absent tricuspid papillary muscle	253392000	Rare developmental defect during embryogenesis
Accessory anterior naris	719163006	Rare developmental defect during embryogenesis
Accessory breast	18166000	Rare developmental defect during embryogenesis
Accessory pancreas	79037006	Rare developmental defect during embryogenesis
Accessory tissue on mitral leaflet	253405007	Rare developmental defect during embryogenesis
Accessory tissue on tricuspid leaflet	253384009	Rare developmental defect during embryogenesis
Acephalocheiria	63340009	Rare developmental defect during embryogenesis
Achalasia microcephaly syndrome	718573009	Rare developmental defect during embryogenesis
Acheiropodia	177504007	Rare developmental defect during embryogenesis
Ackerman syndrome	722280000	Rare developmental defect during embryogenesis
Acquired coronary artery fistula	286391000119108	Rare developmental defect during embryogenesis
Acquired porencephaly	38837006	Rare developmental defect during embryogenesis
Acquired stenosis of subpulmonary area	871621007	Rare developmental defect during embryogenesis
Acquired subpulmonary stenosis associated with functionally univentricular heart	472799000	Rare developmental defect during embryogenesis
Acquired subpulmonary stenosis due to restrictive ventricular defect associated with functionally univentricular heart	472800001	Rare developmental defect during embryogenesis
Acrocallosal syndrome	715951007	Rare developmental defect during embryogenesis
Acrocardiofacial syndrome	890221004	Rare developmental defect during embryogenesis
Acrocephalopolydactyly	720417003	Rare developmental defect during embryogenesis
Acrocephalopolysyndactyly	205260006	Rare developmental defect during embryogenesis
Acrocephalopolysyndactyly type II	403767009	Rare developmental defect during embryogenesis
Acrocephalopolysyndactyly type III	403768004	Rare developmental defect during embryogenesis
Acrocephalopolysyndactyly type IV	733425005	Rare developmental defect during embryogenesis
Acrocephalosyndactyly type I	205258009	Rare developmental defect during embryogenesis
Acrocephalosyndactyly type V	70410008	Rare developmental defect during embryogenesis
Acrocraniofacial dysostosis	720418008	Rare developmental defect during embryogenesis
Acrodysplasia scoliosis	773773006	Rare developmental defect during embryogenesis
Acrofacial dysostosis Catania type	720419000	Rare developmental defect during embryogenesis
Acrofacial dysostosis Kennedy Teebi type	720427009	Rare developmental defect during embryogenesis
Acrofacial dysostosis Palagonia type	720429007	Rare developmental defect during embryogenesis
Acrofacial dysostosis Rodriguez type	720430002	Rare developmental defect during embryogenesis
Acrofrontofacionasal dysostosis	720408003	Rare developmental defect during embryogenesis
Acrofrontofacionasal dysostosis type 2	721835008	Rare developmental defect during embryogenesis
Acromelic frontonasal dysplasia	715427008	Rare developmental defect during embryogenesis
Acro-oto-ocular syndrome	720410001	Rare developmental defect during embryogenesis
Acropectoral syndrome	720412009	Rare developmental defect during embryogenesis
Acropectorovertebral dysplasia	720457000	Rare developmental defect during embryogenesis
Acrorenal field defect, ectodermal dysplasia, and lipoatrophic diabetes	237610008	Rare developmental defect during embryogenesis
Acrorenal mandibular syndrome	720414005	Rare developmental defect during embryogenesis
Acrorenal syndrome	720458005	Rare developmental defect during embryogenesis
Acrorenoocular syndrome	720415006	Rare developmental defect during embryogenesis
Adams-Oliver syndrome	34748004	Rare developmental defect during embryogenesis
Adducted thumbs and arthrogryposis syndrome Christian type	720463009	Rare developmental defect during embryogenesis
ADULT (acro-dermato-ungual-lacrimal-tooth) syndrome	720464003	Rare developmental defect during embryogenesis
Agammaglobulinemia, microcephaly, craniosynostosis, severe dermatitis syndrome	722281001	Rare developmental defect during embryogenesis
Agenesis of bilateral lungs	838370001	Rare developmental defect during embryogenesis
Agenesis of body of uterus	783230008	Rare developmental defect during embryogenesis
Agenesis of both feet	1003644007	Rare developmental defect during embryogenesis
Agenesis of calcaneus	1003571002	Rare developmental defect during embryogenesis
Agenesis of cerebellum	253172000	Rare developmental defect during embryogenesis
Agenesis of cerebrum	204040004	Rare developmental defect during embryogenesis
Agenesis of corpus callosum and abnormal genitalia syndrome	763797003	Rare developmental defect during embryogenesis
Agenesis of corpus callosum, intellectual disability, coloboma, micrognathia syndrome	722282008	Rare developmental defect during embryogenesis
Agenesis of corpus callosum, macrocephaly, hypertelorism syndrome	1208720000	Rare developmental defect during embryogenesis
Agenesis of corpus callosum with lipoma	253139000	Rare developmental defect during embryogenesis
Agenesis of fifth metatarsal	205223007	Rare developmental defect during embryogenesis
Agenesis of first metatarsal	205222002	Rare developmental defect during embryogenesis
Agenesis of foot	1003509004	Rare developmental defect during embryogenesis
Agenesis of fourth and fifth metatarsals	205225000	Rare developmental defect during embryogenesis
Agenesis of hand	1003510009	Rare developmental defect during embryogenesis
Agenesis of internal carotid artery	722004001	Rare developmental defect during embryogenesis
Agenesis of larynx, trachea and bronchus	204533007	Rare developmental defect during embryogenesis
Agenesis of left hand	1003574005	Rare developmental defect during embryogenesis
Agenesis of left hemisphere of cerebellum	1010465001	Rare developmental defect during embryogenesis
Agenesis of left lung	46965001	Rare developmental defect during embryogenesis
Agenesis of lobe of lung	1003507002	Rare developmental defect during embryogenesis
Agenesis of metacarpal bone	1003704006	Rare developmental defect during embryogenesis
Agenesis of multiple metatarsal bones	253965002	Rare developmental defect during embryogenesis
Agenesis of multiple tarsal bones	205221009	Rare developmental defect during embryogenesis
Agenesis of pulmonary artery	86252004	Rare developmental defect during embryogenesis
Agenesis of right hand	1003579000	Rare developmental defect during embryogenesis
Agenesis of right hemisphere of cerebellum	1010464002	Rare developmental defect during embryogenesis
Agenesis of right lung	76074006	Rare developmental defect during embryogenesis
Agenesis of scrotum	1187130004	Rare developmental defect during embryogenesis
Agenesis of talus	1003519005	Rare developmental defect during embryogenesis
Agenesis of tarsal bone	1003582005	Rare developmental defect during embryogenesis
Agenesis of tarsal bone and metatarsal bone	876853002	Rare developmental defect during embryogenesis
Agenesis of trachea	1003555002	Rare developmental defect during embryogenesis
Aglossia-adactyly syndrome	205817005	Rare developmental defect during embryogenesis
Agnathia, holoprosencephaly, situs inversus syndrome	722283003	Rare developmental defect during embryogenesis
Aicardi's syndrome	80651009	Rare developmental defect during embryogenesis
Albinism-deafness syndrome of Tietz	403805009	Rare developmental defect during embryogenesis
Albinism with deafness syndrome	722285005	Rare developmental defect during embryogenesis
Alopecia and intellectual disability with hypergonadotropic hypogonadism syndrome	720981000	Rare developmental defect during embryogenesis
Alopecia, contracture, dwarfism, intellectual disability syndrome	720979002	Rare developmental defect during embryogenesis
Alopecia, nail dystrophy, ophthalmic complications, thyroid dysfunction, hypohidrosis, ephelides, enteropathy and respiratory tract infections	239050000	Rare developmental defect during embryogenesis
Alopecia, onychodysplasia, hypohidrosis, deafness ectodermal dysplasia	239010003	Rare developmental defect during embryogenesis
Alopecia, progressive neurological defect, endocrinopathy syndrome	770941005	Rare developmental defect during embryogenesis
Alopecia, psychomotor epilepsy, periodontal pyorrhea, intellectual disability syndrome	720980004	Rare developmental defect during embryogenesis
Alpha-thalassemia intellectual disability syndrome linked to chromosome 16	734349003	Rare developmental defect during embryogenesis
Alpha thalassemia X-linked intellectual disability syndrome	715342005	Rare developmental defect during embryogenesis
Alport syndrome, intellectual disability, midface hypoplasia, elliptocytosis syndrome	720982007	Rare developmental defect during embryogenesis
Alstrom syndrome	63702009	Rare developmental defect during embryogenesis
Amelogenesis imperfecta co-occurrent with cone rod dystrophy	707608003	Rare developmental defect during embryogenesis
Amelo-onycho-hypohidrotic syndrome	715404000	Rare developmental defect during embryogenesis
Amish lethal microcephaly	702437000	Rare developmental defect during embryogenesis
Anencephalus	89369001	Rare developmental defect during embryogenesis
Anencephaly without rachischisis	717939009	Rare developmental defect during embryogenesis
Aneurysm of extracranial portion of internal carotid artery	284811000119102	Rare developmental defect during embryogenesis
Aneurysm of extracranial portion of left internal carotid artery	1.56483e+16	Rare developmental defect during embryogenesis
Aneurysm of extracranial portion of right internal carotid artery	1.56483e+16	Rare developmental defect during embryogenesis
Aneurysm of the vein of Galen	253194008	Rare developmental defect during embryogenesis
Angioosteohypotrophic syndrome	765750001	Rare developmental defect during embryogenesis
Anhidrotic ectodermal dysplasia, immunodeficiency, osteopetrosis, lymphedema syndrome	720986005	Rare developmental defect during embryogenesis
Anhidrotic ectodermal dysplasia with immune deficiency	703525006	Rare developmental defect during embryogenesis
Aniridia and absent patella syndrome	720467005	Rare developmental defect during embryogenesis
Aniridia and intellectual disability syndrome	720468000	Rare developmental defect during embryogenesis
Aniridia, ptosis, intellectual disability, familial obesity syndrome	720987001	Rare developmental defect during embryogenesis
Aniridia, renal agenesis, psychomotor retardation syndrome	733116005	Rare developmental defect during embryogenesis
Aniridia type 1	253231007	Rare developmental defect during embryogenesis
Aniridia type 2	253232000	Rare developmental defect during embryogenesis
Ankyloblepharon filiforme adnatum with cleft palate syndrome	783204009	Rare developmental defect during embryogenesis
Ankyloblepharon filiforme adnatum with imperforate anus syndrome	773770009	Rare developmental defect during embryogenesis
Ankylosing vertebral hyperostosis with tylosis syndrome	720492008	Rare developmental defect during embryogenesis
Anomalous insertion of right superior vena cava to left atrium	253310007	Rare developmental defect during embryogenesis
Anomalous origin of accessory coronary artery from pulmonary artery	459066006	Rare developmental defect during embryogenesis
Anomalous origin of coronary artery from pulmonary arterial tree	253706007	Rare developmental defect during embryogenesis
Anomalous origin of left anterior descending coronary artery from pulmonary artery	450302005	Rare developmental defect during embryogenesis
Anomalous origin of left circumflex coronary artery from pulmonary artery	458039003	Rare developmental defect during embryogenesis
Anomalous origin of left coronary artery and right coronary artery from pulmonary artery	460582006	Rare developmental defect during embryogenesis
Anomalous origin of left coronary artery from right coronary aortic sinus	460930004	Rare developmental defect during embryogenesis
Anomalous origin of pulmonary artery from patent arterial duct	448105006	Rare developmental defect during embryogenesis
Anomalous origin of right coronary artery from left coronary artery aortic sinus	460923005	Rare developmental defect during embryogenesis
Anomalous origin of right coronary artery from left coronary artery aortic sinus and anomalous origin of left coronary artery from right coronary artery aortic sinus	460944005	Rare developmental defect during embryogenesis
Anomalous origin of right pulmonary artery from ductus arteriosus	253633003	Rare developmental defect during embryogenesis
Anomalous pulmonary venous drainage to hepatic veins	32194006	Rare developmental defect during embryogenesis
Anonychia with bizarre flexural pigmentation	239013001	Rare developmental defect during embryogenesis
Anonychia with microcephaly syndrome	720494009	Rare developmental defect during embryogenesis
Anophthalmia and megalocornea with cardiopathy and skeletal anomalies syndrome	720495005	Rare developmental defect during embryogenesis
Anophthalmia plus syndrome	720496006	Rare developmental defect during embryogenesis
Antley-Bixler syndrome	62964007	Rare developmental defect during embryogenesis
Aortic arch anomaly, facial dysmorphism, intellectual disability syndrome	763615003	Rare developmental defect during embryogenesis
Aortic left ventricular tunnel	26201005	Rare developmental defect during embryogenesis
Aortic left ventricular tunnel with right coronary artery from tunnel	448095003	Rare developmental defect during embryogenesis
Aortico-left ventricular tunnel of simple type	448842002	Rare developmental defect during embryogenesis
Aortico-left ventricular tunnel with aneurysm of intracardiac septal wall and aneurysm of extracardiac aortic wall	448843007	Rare developmental defect during embryogenesis
Aortico-left ventricular tunnel with extracardiac aneurysm of aortic wall	448975006	Rare developmental defect during embryogenesis
Aortico-left ventricular tunnel with intracardiac aneurysm of septal portion	449398002	Rare developmental defect during embryogenesis
Aortic tunnel	253649001	Rare developmental defect during embryogenesis
Aortopulmonary window with tubular connection	447901004	Rare developmental defect during embryogenesis
Aphalangy and syndactyly with microcephaly syndrome	720498007	Rare developmental defect during embryogenesis
Aphalangy, hemivertebra, urogenital, intestinal dysgenesis syndrome	733118006	Rare developmental defect during embryogenesis
Aphonia, deafness, retinal dystrophy, bifid halluces, intellectual disability syndrome	773583007	Rare developmental defect during embryogenesis
Aplasia cutis congenita with epibulbar dermoid syndrome	723554006	Rare developmental defect during embryogenesis
Aplasia cutis congenita with intestinal lymphangiectasia syndrome	720500008	Rare developmental defect during embryogenesis
Aplasia cutis with myopia syndrome	720499004	Rare developmental defect during embryogenesis
Aplasia of body of uterus	783231007	Rare developmental defect during embryogenesis
Aprosencephaly/atelencephaly spectrum	1237365009	Rare developmental defect during embryogenesis
Aprosencephaly cerebellar dysgenesis	1237366005	Rare developmental defect during embryogenesis
Arachnodactyly and intellectual disability with facial dysmorphism syndrome	720502000	Rare developmental defect during embryogenesis
Arachnodactyly with abnormal ossification and intellectual disability syndrome	720501007	Rare developmental defect during embryogenesis
Arachnoid cyst of pituitary	237717004	Rare developmental defect during embryogenesis
Arrhinia with choanal atresia and microphthalmia syndrome	720511000	Rare developmental defect during embryogenesis
Arteriohepatic dysplasia	31742004	Rare developmental defect during embryogenesis
Arteriovenous fistula of coronary artery to coronary sinus	461423005	Rare developmental defect during embryogenesis
Arteriovenous fistula of coronary artery to superior vena cava	461422000	Rare developmental defect during embryogenesis
Arteriovenous fistula of pulmonary vessels	111289009	Rare developmental defect during embryogenesis
Arteriovenous fistula of pulmonary vessels following superior cavopulmonary anastomosis	871578006	Rare developmental defect during embryogenesis
Arteriovenous malformation of frontonasal process	703336003	Rare developmental defect during embryogenesis
Arteriovenous malformation of mandible	703334000	Rare developmental defect during embryogenesis
Arthrogryposis and ectodermal dysplasia syndrome	786039009	Rare developmental defect during embryogenesis
Arthrogryposis hyperkeratosis syndrome lethal form	726620005	Rare developmental defect during embryogenesis
Arthrogryposis with oculomotor limitation and electroretinal anomaly	715217004	Rare developmental defect during embryogenesis
Arthrogryposis with renal dysfunction and cholestasis syndrome	720513002	Rare developmental defect during embryogenesis
Arts syndrome	702441001	Rare developmental defect during embryogenesis
Ascher's syndrome	28599006	Rare developmental defect during embryogenesis
Ash leaf spot, tuberous sclerosis	254243001	Rare developmental defect during embryogenesis
Asymmetric crying face association	51409009	Rare developmental defect during embryogenesis
Ataxia, photosensitivity, short stature syndrome	773769008	Rare developmental defect during embryogenesis
Ataxia with deafness and intellectual disability syndrome	720517001	Rare developmental defect during embryogenesis
Atkin Flaitz syndrome	718577005	Rare developmental defect during embryogenesis
Atresia of anterior urethra	205003000	Rare developmental defect during embryogenesis
Atresia of esophagus with esophagobronchial fistula	788869006	Rare developmental defect during embryogenesis
Atresia of hepatic ducts	204782009	Rare developmental defect during embryogenesis
Atresia of ileum type I	890099000	Rare developmental defect during embryogenesis
Atresia of ileum type II	890101007	Rare developmental defect during embryogenesis
Atresia of ileum type IIIa	890102000	Rare developmental defect during embryogenesis
Atresia of jejunum type I	890103005	Rare developmental defect during embryogenesis
Atresia of jejunum type II	890104004	Rare developmental defect during embryogenesis
Atresia of jejunum type IIIa	890105003	Rare developmental defect during embryogenesis
Atresia of jejunum type IIIb	721649001	Rare developmental defect during embryogenesis
Atresia of jejunum type IV	721650001	Rare developmental defect during embryogenesis
Atresia of larynx and trachea	204544004	Rare developmental defect during embryogenesis
Atresia of mitral valve with absent atrioventricular connection	838333005	Rare developmental defect during embryogenesis
Atresia of penile urethra	708059004	Rare developmental defect during embryogenesis
Atresia of pulmonary trunk with absent left pulmonary artery	448086006	Rare developmental defect during embryogenesis
Atresia of pulmonary trunk with absent right pulmonary artery	448087002	Rare developmental defect during embryogenesis
Atresia of the esophagus without tracheoesophageal fistula	717835002	Rare developmental defect during embryogenesis
Atresia of urethra	253902002	Rare developmental defect during embryogenesis
Atresia of urinary meatus	79788002	Rare developmental defect during embryogenesis
Atrial septal defect, atrioventricular conduction defect syndrome	725145002	Rare developmental defect during embryogenesis
Atrial septal defect through coronary sinus orifice	253371000	Rare developmental defect during embryogenesis
Atrial septal defect with endocardial cushion defect, partial type	60732002	Rare developmental defect during embryogenesis
Atrioventricular septal defect, blepharophimosis, radial and anal defect syndrome	763066009	Rare developmental defect during embryogenesis
Atrioventricular septal defect - isolated atrial component	253373002	Rare developmental defect during embryogenesis
Atrophia bulborum hereditaria	15228007	Rare developmental defect during embryogenesis
Atypical Norrie disease due to monosomy Xp11.3	733626002	Rare developmental defect during embryogenesis
Atypical Werner syndrome	715633008	Rare developmental defect during embryogenesis
Auricular abnormality, cleft lip, ocular abnormality syndrome	725149008	Rare developmental defect during embryogenesis
Auriculo-condylar syndrome	702443003	Rare developmental defect during embryogenesis
Autism spectrum disorder due to AUTS2 deficiency	771512003	Rare developmental defect during embryogenesis
Autosomal dominant deafness with onychodystrophy syndrome	1208614008	Rare developmental defect during embryogenesis
Autosomal dominant hypohidrotic ectodermal dysplasia syndrome	7731005	Rare developmental defect during embryogenesis
Autosomal dominant intellectual disability, craniofacial anomalies, cardiac defects syndrome	1255319004	Rare developmental defect during embryogenesis
Autosomal dominant mandibular prognathism	778069004	Rare developmental defect during embryogenesis
Autosomal dominant multiple pterygium syndrome	771269000	Rare developmental defect during embryogenesis
Autosomal dominant polycystic kidney disease type 1 with tuberous sclerosis	765331004	Rare developmental defect during embryogenesis
Autosomal dominant popliteal pterygium syndrome	718222000	Rare developmental defect during embryogenesis
Autosomal dominant preaxial polydactyly, upper back hypertrichosis syndrome	1187115008	Rare developmental defect during embryogenesis
Autosomal dominant primary microcephaly	778070003	Rare developmental defect during embryogenesis
Autosomal dominant Robinow syndrome	890233009	Rare developmental defect during embryogenesis
Autosomal dominant spondylocostal dysostosis	716232002	Rare developmental defect during embryogenesis
Autosomal recessive amelia	726735000	Rare developmental defect during embryogenesis
Autosomal recessive facio-digito-genital syndrome	725434009	Rare developmental defect during embryogenesis
Autosomal recessive frontotemporal pachygyria	773394007	Rare developmental defect during embryogenesis
Autosomal recessive hypohidrotic ectodermal dysplasia syndrome	27025001	Rare developmental defect during embryogenesis
Autosomal recessive intellectual disability, motor dysfunction, multiple joint contracture syndrome	770901001	Rare developmental defect during embryogenesis
Autosomal recessive keratitis-ichthyosis-deafness syndrome	403780007	Rare developmental defect during embryogenesis
Autosomal recessive palmoplantar keratoderma and congenital alopecia syndrome	719104003	Rare developmental defect during embryogenesis
Autosomal recessive popliteal pterygium syndrome	722376008	Rare developmental defect during embryogenesis
Autosomal recessive primary microcephaly	715981004	Rare developmental defect during embryogenesis
Autosomal recessive Robinow syndrome	890237005	Rare developmental defect during embryogenesis
Axenfeld-Rieger syndrome	417604002	Rare developmental defect during embryogenesis
Axial mesodermal dysplasia spectrum	765755006	Rare developmental defect during embryogenesis
Baller-Gerold syndrome	77608001	Rare developmental defect during embryogenesis
Banki syndrome	733093004	Rare developmental defect during embryogenesis
Bannayan syndrome	234138005	Rare developmental defect during embryogenesis
Baraitser Winter cerebrofrontofacial syndrome	1258972007	Rare developmental defect during embryogenesis
Barber-Say syndrome	408537003	Rare developmental defect during embryogenesis
Bardet-Biedl syndrome	5619004	Rare developmental defect during embryogenesis
Basan syndrome	239011004	Rare developmental defect during embryogenesis
Basel Vanagaite Smirin Yosef syndrome	1187644009	Rare developmental defect during embryogenesis
B-cell immunodeficiency, limb anomaly, urogenital malformation syndrome	1230295000	Rare developmental defect during embryogenesis
Beckwith-Wiedemann syndrome	81780002	Rare developmental defect during embryogenesis
Beemer Ertbruggen syndrome	717859007	Rare developmental defect during embryogenesis
Berlin syndrome	239032007	Rare developmental defect during embryogenesis
Bicuspid aortic valve-associated aortopathy	890220003	Rare developmental defect during embryogenesis
BIDS brittle hair-impaired intellect-decreased fertility-short stature syndrome	403796005	Rare developmental defect during embryogenesis
Biemond's syndrome	205828009	Rare developmental defect during embryogenesis
Biemond syndrome type 2	717887003	Rare developmental defect during embryogenesis
Bilateral acheiria	371189003	Rare developmental defect during embryogenesis
Bilateral central polydactyly of fingers	890373001	Rare developmental defect during embryogenesis
Bilateral cleft lip and bilateral cleft of alveolar process of maxilla	788875002	Rare developmental defect during embryogenesis
Bilateral coloboma of eyelid	890417008	Rare developmental defect during embryogenesis
Bilateral coloboma of lens	840458000	Rare developmental defect during embryogenesis
Bilateral coloboma of macula	840456001	Rare developmental defect during embryogenesis
Bilateral complete cleft lip and bilateral complete cleft of alveolar process of maxilla	763735008	Rare developmental defect during embryogenesis
Bilateral complete cleft palate with cleft lip	204614006	Rare developmental defect during embryogenesis
Bilateral complete phocomelia of lower limb	890404005	Rare developmental defect during embryogenesis
Bilateral complete phocomelia of upper limb	890405006	Rare developmental defect during embryogenesis
Bilateral congenital absence of both lower leg and foot	890401002	Rare developmental defect during embryogenesis
Bilateral congenital absence of feet	371191006	Rare developmental defect during embryogenesis
Bilateral congenital absence of forearms and hands	890403004	Rare developmental defect during embryogenesis
Bilateral congenital aniridia of eyes	1.5987e+16	Rare developmental defect during embryogenesis
Bilateral congenital coloboma of optic discs	1.59861e+16	Rare developmental defect during embryogenesis
Bilateral congenital distichiasis	840478008	Rare developmental defect during embryogenesis
Bilateral congenital elevation of scapulae	1.56702e+16	Rare developmental defect during embryogenesis
Bilateral congenital knee dislocation	840481003	Rare developmental defect during embryogenesis
Bilateral congenital lower limb hypertrophy	840477003	Rare developmental defect during embryogenesis
Bilateral congenital macrostomia	49813000	Rare developmental defect during embryogenesis
Bilateral congenital patella dislocation	890411009	Rare developmental defect during embryogenesis
Bilateral congenital shoulder dislocation	890409000	Rare developmental defect during embryogenesis
Bilateral congenital tibiofibular synostosis	1003324007	Rare developmental defect during embryogenesis
Bilateral congenital upper limb hypertrophy	897588005	Rare developmental defect during embryogenesis
Bilateral congenital vertical talus	890353006	Rare developmental defect during embryogenesis
Bilateral distal interphalangeal joint symphalangism	890351008	Rare developmental defect during embryogenesis
Bilateral frontal polymicrogyria	890285006	Rare developmental defect during embryogenesis
Bilateral frontoparietal polymicrogyria	890286007	Rare developmental defect during embryogenesis
Bilateral humeroradial synostosis	890347006	Rare developmental defect during embryogenesis
Bilateral humero-radio-ulnar synostosis	1003442001	Rare developmental defect during embryogenesis
Bilateral incomplete cleft lip and bilateral incomplete cleft of alveolar process of maxilla	253989009	Rare developmental defect during embryogenesis
Bilateral incomplete cleft palate and bilateral incomplete cleft lip	1148541006	Rare developmental defect during embryogenesis
Bilateral macrodactyly of toes	890364009	Rare developmental defect during embryogenesis
Bilateral medullary sponge kidney	717748005	Rare developmental defect during embryogenesis
Bilateral microphthalmos with congenital coloboma	840492002	Rare developmental defect during embryogenesis
Bilateral microtia with deafness and cleft palate syndrome	717909004	Rare developmental defect during embryogenesis
Bilateral multicystic renal dysplasia	717749002	Rare developmental defect during embryogenesis
Bilateral parasagittal parieto-occipital polymicrogyria	890288008	Rare developmental defect during embryogenesis
Bilateral polydactyly of a triphalangeal thumb	890361001	Rare developmental defect during embryogenesis
Bilateral postaxial polydactyly type A	890356003	Rare developmental defect during embryogenesis
Bilateral postaxial polydactyly type B	890357007	Rare developmental defect during embryogenesis
Bilateral primary aphakia	897587000	Rare developmental defect during embryogenesis
Bilateral radioulnar synostosis following traumatic injury	2.26707e+17	Rare developmental defect during embryogenesis
Bilateral radioulnar synostosis of upper limbs	1.5667e+16	Rare developmental defect during embryogenesis
Bilateral sclerocornea	1003921006	Rare developmental defect during embryogenesis
Bilateral secondary renal dysplasia	717745008	Rare developmental defect during embryogenesis
Bilateral split foot	1003337005	Rare developmental defect during embryogenesis
Bilateral split hand	1003339008	Rare developmental defect during embryogenesis
Bilateral testicular agenesis	1003583000	Rare developmental defect during embryogenesis
Biliary atresia with splenic malformation syndrome	717156002	Rare developmental defect during embryogenesis
Binder syndrome	715985008	Rare developmental defect during embryogenesis
Bipartite talus	763128009	Rare developmental defect during embryogenesis
Black locks, oculocutaneous albinism, AND deafness of the sensorineural type	10170007	Rare developmental defect during embryogenesis
Blepharocheilodontic syndrome	717911008	Rare developmental defect during embryogenesis
Blepharonasofacial malformation syndrome	717913006	Rare developmental defect during embryogenesis
Blepharophimosis epicanthus inversus ptosis syndrome	715391004	Rare developmental defect during embryogenesis
Blepharophimosis epicanthus inversus ptosis syndrome plus	890180006	Rare developmental defect during embryogenesis
Blepharophimosis, intellectual disability syndrome, Verloes type	778009001	Rare developmental defect during embryogenesis
Blepharophimosis, ptosis, esotropia, syndactyly, short stature syndrome	717914000	Rare developmental defect during embryogenesis
Blepharoptosis, myopia, ectopia lentis syndrome	717915004	Rare developmental defect during embryogenesis
Blindness, scoliosis, arachnodactyly syndrome	717920004	Rare developmental defect during embryogenesis
Bloom syndrome	4434006	Rare developmental defect during embryogenesis
Blue rubber bleb nevus	254784002	Rare developmental defect during embryogenesis
BNAR syndrome	717940006	Rare developmental defect during embryogenesis
Boder syndrome	716180009	Rare developmental defect during embryogenesis
Bohring Opitz syndrome	720565000	Rare developmental defect during embryogenesis
Book syndrome	722296002	Rare developmental defect during embryogenesis
Borjeson-Forssman-Lehmann syndrome	21634003	Rare developmental defect during embryogenesis
Bosley Salih Alorainy syndrome	720567008	Rare developmental defect during embryogenesis
Boucher Neuhäuser syndrome	715984007	Rare developmental defect during embryogenesis
Bowen-Conradi syndrome	711153001	Rare developmental defect during embryogenesis
Brachydactyly and arterial hypertension syndrome	720568003	Rare developmental defect during embryogenesis
Brachydactyly and distal symphalangism syndrome	732956000	Rare developmental defect during embryogenesis
Brachydactyly and preaxial hallux varus syndrome	732957009	Rare developmental defect during embryogenesis
Brachydactyly, mesomelia, intellectual disability, heart defect syndrome	765761009	Rare developmental defect during embryogenesis
Brachydactyly syndrome type B	389168002	Rare developmental defect during embryogenesis
Brachydactyly syndrome type C	389169005	Rare developmental defect during embryogenesis
Brachydactyly syndrome type E	63711009	Rare developmental defect during embryogenesis
Brachydactyly type A6	715722003	Rare developmental defect during embryogenesis
Brachydactyly type A7	720571006	Rare developmental defect during embryogenesis
Brachydactyly type B2	770406002	Rare developmental defect during embryogenesis
Brachydactyly with syndactyly Zhao type	720572004	Rare developmental defect during embryogenesis
Brachymorphism with onychodysplasia and dysphalangism syndrome	720573009	Rare developmental defect during embryogenesis
Brachysyndactyly of thumb	253932005	Rare developmental defect during embryogenesis
Brachytelephalangy, facial dysmorphism, Kallmann syndrome	720574003	Rare developmental defect during embryogenesis
Braddock syndrome	720575002	Rare developmental defect during embryogenesis
Brain lung thyroid syndrome	719098007	Rare developmental defect during embryogenesis
Brain malformation, congenital heart disease, postaxial polydactyly syndrome	717943008	Rare developmental defect during embryogenesis
Brain malformations, musculoskeletal abnormalities, facial dysmorphism, intellectual disability syndrome	1169355000	Rare developmental defect during embryogenesis
Branchial dysplasia, intellectual disability, inguinal hernia syndrome	732961003	Rare developmental defect during embryogenesis
Branchiogenic deafness syndrome	717944002	Rare developmental defect during embryogenesis
Branchiooculofacial syndrome	449821007	Rare developmental defect during embryogenesis
Branchiootic syndrome	764810000	Rare developmental defect during embryogenesis
BRESEK syndrome	717945001	Rare developmental defect during embryogenesis
Bronchial atresia with segmental pulmonary emphysema	70756004	Rare developmental defect during embryogenesis
BSG syndrome	719097002	Rare developmental defect during embryogenesis
Bullous dystrophy macular type	725589005	Rare developmental defect during embryogenesis
Byzanthine arch palate	27272007	Rare developmental defect during embryogenesis
Calcific aortic stenosis - bicuspid valve	233862006	Rare developmental defect during embryogenesis
CAMOS syndrome	726031001	Rare developmental defect during embryogenesis
Camptobrachydactyly	733045005	Rare developmental defect during embryogenesis
Camptodactyly and tall stature with scoliosis and hearing loss syndrome	720601000	Rare developmental defect during embryogenesis
Camptodactyly syndrome Guadalajara type 1	720602007	Rare developmental defect during embryogenesis
Camptodactyly syndrome Guadalajara type 2	720603002	Rare developmental defect during embryogenesis
Camptodactyly syndrome Guadalajara type 3	1172633003	Rare developmental defect during embryogenesis
Camptodactyly taurinuria syndrome	733466005	Rare developmental defect during embryogenesis
Camptodactyly with fibrous tissue hyperplasia and skeletal dysplasia syndrome	720600004	Rare developmental defect during embryogenesis
Cantu's syndrome	239087008	Rare developmental defect during embryogenesis
Capillary malformation-arteriovenous malformation syndrome	703533007	Rare developmental defect during embryogenesis
Capra DeMarco syndrome	720815000	Rare developmental defect during embryogenesis
Cardiac anomaly and heterotaxy syndrome	720605009	Rare developmental defect during embryogenesis
Cardiocranial syndrome Pfeiffer type	720606005	Rare developmental defect during embryogenesis
Cardio-facio-cutaneous syndrome	403770008	Rare developmental defect during embryogenesis
Cardiospondylocarpofacial syndrome	720612000	Rare developmental defect during embryogenesis
Carney complex, trismus, pseudocamptodactyly syndrome	766881008	Rare developmental defect during embryogenesis
CASK related intellectual disability	703389002	Rare developmental defect during embryogenesis
Cataract and microcornea syndrome	722382006	Rare developmental defect during embryogenesis
Catel Manzke syndrome	722383001	Rare developmental defect during embryogenesis
Cat eye syndrome	26445008	Rare developmental defect during embryogenesis
Caudal appendage deafness syndrome	726621009	Rare developmental defect during embryogenesis
Caudal regression syndrome	8301004	Rare developmental defect during embryogenesis
Cavernous lymphangioma	1157156002	Rare developmental defect during embryogenesis
Cavernous lymphangioma of skin	254793001	Rare developmental defect during embryogenesis
Cebocephaly	204052006	Rare developmental defect during embryogenesis
CEDNIK syndrome	722385008	Rare developmental defect during embryogenesis
CELSR1-related late-onset primary lymphedema	1222668001	Rare developmental defect during embryogenesis
Cenani Lenz syndrome	720633009	Rare developmental defect during embryogenesis
Central cleft of soft palate	763109002	Rare developmental defect during embryogenesis
Central complete cleft palate	270513005	Rare developmental defect during embryogenesis
Central complete cleft palate with cleft lip	204616008	Rare developmental defect during embryogenesis
Central incomplete cleft palate	268197001	Rare developmental defect during embryogenesis
Central incomplete cleft palate with cleft lip	204617004	Rare developmental defect during embryogenesis
Central nervous system calcification, deafness, tubular acidosis, anemia syndrome	726669007	Rare developmental defect during embryogenesis
Central polydactyly of fingers	205130008	Rare developmental defect during embryogenesis
Cephalodiprosopus	111341002	Rare developmental defect during embryogenesis
Cerebellar ataxia and ectodermal dysplasia	715371006	Rare developmental defect during embryogenesis
Cerebellar-facial-dental syndrome	1237475006	Rare developmental defect during embryogenesis
Cerebellum agenesis with hydrocephaly	715990006	Rare developmental defect during embryogenesis
Cerebral arachnoid cyst	253162003	Rare developmental defect during embryogenesis
Cerebral ventriculomegaly, cystic kidney disease	1216942009	Rare developmental defect during embryogenesis
Cerebro-costo-mandibular syndrome	51780007	Rare developmental defect during embryogenesis
Cerebrofacial arteriovenous metameric syndrome	703266007	Rare developmental defect during embryogenesis
Cerebrofacial arteriovenous metameric syndrome type 1	703267003	Rare developmental defect during embryogenesis
Cerebrofacial arteriovenous metameric syndrome type 2	6729006	Rare developmental defect during embryogenesis
Cerebrofacial arteriovenous metameric syndrome type 3	703268008	Rare developmental defect during embryogenesis
Cerebrofacioarticular syndrome	763353000	Rare developmental defect during embryogenesis
Cerebro-facio-thoracic dysplasia	720635002	Rare developmental defect during embryogenesis
Cerebro-oculo-facio-skeletal syndrome	41283003	Rare developmental defect during embryogenesis
Cerebrooculonasal syndrome	720855003	Rare developmental defect during embryogenesis
Cervical hypertrichosis and peripheral neuropathy syndrome	720852000	Rare developmental defect during embryogenesis
Cervical meningomyelocele	203985009	Rare developmental defect during embryogenesis
Cervical spina bifida with hydrocephalus	203934001	Rare developmental defect during embryogenesis
Cervical spina bifida with hydrocephalus - closed	203948001	Rare developmental defect during embryogenesis
Cervical spina bifida with hydrocephalus - open	203941007	Rare developmental defect during embryogenesis
Cervicothoracic spina bifida aperta with hydrocephalus	890422008	Rare developmental defect during embryogenesis
CHARGE syndrome	47535005	Rare developmental defect during embryogenesis
Charlie M syndrome	733034007	Rare developmental defect during embryogenesis
Char syndrome	703534001	Rare developmental defect during embryogenesis
Cheilognathoprosoposchisis	88659005	Rare developmental defect during embryogenesis
Cheilognathoschisis	77414002	Rare developmental defect during embryogenesis
Cheilognathouranoschisis	338486003	Rare developmental defect during embryogenesis
Child syndrome	17608003	Rare developmental defect during embryogenesis
Chimera 46, XX; 46, XY	205718006	Rare developmental defect during embryogenesis
Chitty Hall Baraitser syndrome	716238003	Rare developmental defect during embryogenesis
Choanal atresia, athelia, hypothyroidism, delayed puberty, short stature syndrome	1281843005	Rare developmental defect during embryogenesis
Choanal atresia, hearing loss, cardiac defect, craniofacial dysmorphism syndrome	720640005	Rare developmental defect during embryogenesis
Choanal atresia with radial ray hypoplasia	232373003	Rare developmental defect during embryogenesis
Cholestasis-edema syndrome, Norwegian type	28724005	Rare developmental defect during embryogenesis
Cholestasis with pigmentary retinopathy and cleft palate syndrome	720636001	Rare developmental defect during embryogenesis
Chondrodysplasia with disorder of sex development syndrome	720851007	Rare developmental defect during embryogenesis
Chondroectodermal dysplasia	62501005	Rare developmental defect during embryogenesis
Chondroectodermal dysplasia with night blindness syndrome	763134002	Rare developmental defect during embryogenesis
Choroidal atrophy and alopecia syndrome	720850008	Rare developmental defect during embryogenesis
Choroideremia with deafness and obesity syndrome	717761005	Rare developmental defect during embryogenesis
Christianson syndrome	702354007	Rare developmental defect during embryogenesis
Chromosome 2q37 deletion syndrome	702357000	Rare developmental defect during embryogenesis
Chromosome Xp11.3 microdeletion syndrome	719808002	Rare developmental defect during embryogenesis
Chromosome Xp22.3 microdeletion syndrome	726733007	Rare developmental defect during embryogenesis
Chromosome Xq27.3q28 duplication syndrome	718881004	Rare developmental defect during embryogenesis
Chronic congenital cytomegalic inclusion disease	240551003	Rare developmental defect during embryogenesis
Chudley McCullough syndrome	773610007	Rare developmental defect during embryogenesis
CK syndrome	773329005	Rare developmental defect during embryogenesis
CLAPO syndrome	717765001	Rare developmental defect during embryogenesis
Classic congenital adrenal hyperplasia due to 21-hydroxylase deficiency	717261006	Rare developmental defect during embryogenesis
Clastothrix	238736006	Rare developmental defect during embryogenesis
Cleft hand - central	205265001	Rare developmental defect during embryogenesis
Cleft hand - first cleft	205264002	Rare developmental defect during embryogenesis
Cleft hand with polydactyly	205267009	Rare developmental defect during embryogenesis
Cleft hand with syndactyly	205266000	Rare developmental defect during embryogenesis
Cleft hard and soft palate with bilateral cleft lip and bilateral cleft of alveolar process of maxilla	762586009	Rare developmental defect during embryogenesis
Cleft hard and soft palate with cleft lip	1085291000119100	Rare developmental defect during embryogenesis
Cleft hard and soft palate with left cleft lip	762407001	Rare developmental defect during embryogenesis
Cleft hard and soft palate with left cleft lip and left alveolar process of maxilla	762587000	Rare developmental defect during embryogenesis
Cleft hard and soft palate with right cleft lip	762408006	Rare developmental defect during embryogenesis
Cleft hard and soft palate with right cleft lip and cleft of right alveolar process of maxilla	762588005	Rare developmental defect during embryogenesis
Cleft hard palate, bilateral	253994009	Rare developmental defect during embryogenesis
Cleft hard palate, central	253993003	Rare developmental defect during embryogenesis
Cleft hard palate with bilateral cleft lip and bilateral cleft of alveolar process of maxilla	762580003	Rare developmental defect during embryogenesis
Cleft hard palate with cleft lip, bilateral	204620007	Rare developmental defect during embryogenesis
Cleft hard palate with left cleft lip	762403002	Rare developmental defect during embryogenesis
Cleft hard palate with left cleft lip and cleft of left alveolar process of maxilla	762581004	Rare developmental defect during embryogenesis
Cleft hard palate with right cleft lip	762404008	Rare developmental defect during embryogenesis
Cleft hard palate with right cleft lip and cleft of right alveolar process of maxilla	762582006	Rare developmental defect during embryogenesis
Cleft leaflet of mitral valve	78495000	Rare developmental defect during embryogenesis
Cleft lip and cleft of alveolar process of maxilla	373643003	Rare developmental defect during embryogenesis
Cleft lip and cleft palate with intestinal malrotation and cardiopathy syndrome	719456001	Rare developmental defect during embryogenesis
Cleft lip and palate, craniofacial dysmorphism, congenital heart defect, hearing loss syndrome	1187039001	Rare developmental defect during embryogenesis
Cleft lip retinopathy syndrome	732247000	Rare developmental defect during embryogenesis
Cleft lip sequence	6936002	Rare developmental defect during embryogenesis
Cleft of hard palate and cleft lip	1085301000119100	Rare developmental defect during embryogenesis
Cleft of left hard palate	1119391009	Rare developmental defect during embryogenesis
Cleft of right hard palate	1119390005	Rare developmental defect during embryogenesis
Cleft of soft palate and bilateral cleft lip	1085341000119100	Rare developmental defect during embryogenesis
Cleft of soft palate and cleft lip	1085351000119100	Rare developmental defect during embryogenesis
Cleft palate, large ears, small head syndrome	763130006	Rare developmental defect during embryogenesis
Cleft palate lateral synechia syndrome	403772000	Rare developmental defect during embryogenesis
Cleft palate with bilateral cleft lip and bilateral cleft of alveolar process of maxilla	762660007	Rare developmental defect during embryogenesis
Cleft palate with cleft lip	66948001	Rare developmental defect during embryogenesis
Cleft palate with left cleft lip	762409003	Rare developmental defect during embryogenesis
Cleft palate with right cleft lip	762410008	Rare developmental defect during embryogenesis
Cleft palate with short stature and vertebral anomaly syndrome	719466009	Rare developmental defect during embryogenesis
Cleft palate with stapes fixation and oligodontia syndrome	719468005	Rare developmental defect during embryogenesis
Cleft soft palate, bilateral	254000002	Rare developmental defect during embryogenesis
Cleft soft palate with bilateral cleft lip and bilateral cleft of alveolar process of maxilla	762583001	Rare developmental defect during embryogenesis
Cleft soft palate with left cleft lip	762405009	Rare developmental defect during embryogenesis
Cleft soft palate with left cleft lip and cleft of left alveolar process of maxilla	762584007	Rare developmental defect during embryogenesis
Cleft soft palate with right cleft lip	762406005	Rare developmental defect during embryogenesis
Cleft soft palate with right cleft lip and cleft of right alveolar process of maxilla	762585008	Rare developmental defect during embryogenesis
Cleft upper lip, upper jaw AND palate	337471007	Rare developmental defect during embryogenesis
Cloverleaf skull, asphyxiating thoracic dysplasia syndrome	783181006	Rare developmental defect during embryogenesis
Cloverleaf skull with multiple congenital anomalies syndrome	717771007	Rare developmental defect during embryogenesis
CLOVE syndrome	719475006	Rare developmental defect during embryogenesis
Clutton's joints	19290004	Rare developmental defect during embryogenesis
Coarctation of aorta between left common carotid artery and right common carotid artery	450313008	Rare developmental defect during embryogenesis
Coarctation of aorta between subclavian artery and common carotid artery	450312003	Rare developmental defect during embryogenesis
Coarctation of infrarenal abdominal aorta	450305007	Rare developmental defect during embryogenesis
Coarctation of suprarenal abdominal aorta	450304006	Rare developmental defect during embryogenesis
Coats' disease	360455002	Rare developmental defect during embryogenesis
Cobb's syndrome	254774003	Rare developmental defect during embryogenesis
Cochleate uterus	42283001	Rare developmental defect during embryogenesis
Cochleosaccular degeneration and cataract syndrome	715528001	Rare developmental defect during embryogenesis
Cockayne syndrome	21086008	Rare developmental defect during embryogenesis
Cockayne syndrome type 1	890433006	Rare developmental defect during embryogenesis
Cockayne syndrome type 2	890434000	Rare developmental defect during embryogenesis
Cockayne syndrome type 3	890432001	Rare developmental defect during embryogenesis
CODAS syndrome	717772000	Rare developmental defect during embryogenesis
Coffin-Lowry syndrome	15182000	Rare developmental defect during embryogenesis
Coffin-Siris syndrome	10007009	Rare developmental defect during embryogenesis
Cognitive impairment, coarse facies, heart defects, obesity, pulmonary involvement, short stature, skeletal dysplasia syndrome	764455002	Rare developmental defect during embryogenesis
Cohen syndrome	56604005	Rare developmental defect during embryogenesis
Coloboma, congenital heart disease, ichthyosiform dermatosis, intellectual disability ear anomaly syndrome	720639008	Rare developmental defect during embryogenesis
Coloboma of choroid and retina	768932000	Rare developmental defect during embryogenesis
Coloboma of inferior eyelid	763133008	Rare developmental defect during embryogenesis
Coloboma of lens	204134008	Rare developmental defect during embryogenesis
Coloboma of macula with brachydactyly type B syndrome	717785002	Rare developmental defect during embryogenesis
Coloboma of superior eyelid	763132003	Rare developmental defect during embryogenesis
Colobomatous macrophthalmia with microcornea syndrome	1179296003	Rare developmental defect during embryogenesis
Colobomatous microphthalmia	715771008	Rare developmental defect during embryogenesis
Colobomatous microphthalmia, obesity, hypogenitalism, intellectual disability syndrome	776204008	Rare developmental defect during embryogenesis
Colobomatous optic disc, macular atrophy, chorioretinopathy syndrome	1197357008	Rare developmental defect during embryogenesis
Combined immunodeficiency, enteropathy spectrum	1197428008	Rare developmental defect during embryogenesis
Combined immunodeficiency with faciooculoskeletal anomalies syndrome	770625006	Rare developmental defect during embryogenesis
Combined oxidative phosphorylation defect type 28	1187640000	Rare developmental defect during embryogenesis
Combined valvular-subvalvular pulmonic stenosis	92830003	Rare developmental defect during embryogenesis
Common arterial trunk and common origin of pulmonary arteries	73699003	Rare developmental defect during embryogenesis
Common arterial trunk and separate origin of pulmonary arteries	60106004	Rare developmental defect during embryogenesis
Common arterial trunk and widely separate origin of pulmonary arteries	85081000	Rare developmental defect during embryogenesis
Common arterial trunk with aortic dominance	762252001	Rare developmental defect during embryogenesis
Common arterial trunk with crossed over pulmonary arteries	448120000	Rare developmental defect during embryogenesis
Common arterial trunk with isolated pulmonary artery	448887003	Rare developmental defect during embryogenesis
Common arterial trunk with obstruction of aortic arch	448809003	Rare developmental defect during embryogenesis
Common arterial trunk with pulmonary arteries arising from trunk and unobstructed aortic arch	447988007	Rare developmental defect during embryogenesis
Common arterial trunk with pulmonary dominance	871647003	Rare developmental defect during embryogenesis
Common arterial trunk with pulmonary dominance and aortic coarctation	871650000	Rare developmental defect during embryogenesis
Common arterial trunk with pulmonary dominance and interrupted aortic arch	762253006	Rare developmental defect during embryogenesis
Common arterial trunk with pulmonary origin from truncal valve sinus	448747000	Rare developmental defect during embryogenesis
Communicating hydrocephalus co-occurrent and due to congenital agenesis of arachnoid villi	722992006	Rare developmental defect during embryogenesis
Complete agenesis of vermis	890430009	Rare developmental defect during embryogenesis
Complete androgen insensitivity syndrome	368851000119102	Rare developmental defect during embryogenesis
Complete aphalangia of lower limb	89434002	Rare developmental defect during embryogenesis
Complete aphalangia of upper limb	76842000	Rare developmental defect during embryogenesis
Complete bilateral cleft palate	24194000	Rare developmental defect during embryogenesis
Complete cleft hard and soft palate	253996006	Rare developmental defect during embryogenesis
Complete cleft of hard palate	783400002	Rare developmental defect during embryogenesis
Complete cleft of left hard and soft palate	1119393007	Rare developmental defect during embryogenesis
Complete cleft of right hard and soft palate	1119392002	Rare developmental defect during embryogenesis
Complete cleft of soft palate	254001003	Rare developmental defect during embryogenesis
Complete duplication of appendix	253800006	Rare developmental defect during embryogenesis
Complete duplication of urethra	717756008	Rare developmental defect during embryogenesis
Complete left cleft lip	763733001	Rare developmental defect during embryogenesis
Complete left cleft lip and complete cleft of left alveolar process of maxilla	763727005	Rare developmental defect during embryogenesis
Complete left cleft lip and incomplete right cleft lip	1145543005	Rare developmental defect during embryogenesis
Complete phocomelia of lower limb	55852007	Rare developmental defect during embryogenesis
Complete phocomelia of upper limb	78018008	Rare developmental defect during embryogenesis
Complete right cleft lip	763734007	Rare developmental defect during embryogenesis
Complete right cleft lip and complete cleft of right alveolar process of maxilla	763728000	Rare developmental defect during embryogenesis
Complete right cleft lip and incomplete left cleft lip	1145544004	Rare developmental defect during embryogenesis
Complete septate uterus	1230025003	Rare developmental defect during embryogenesis
Complete situs inversus with dextrocardia	205768003	Rare developmental defect during embryogenesis
Complete transposition of great vessels	26146002	Rare developmental defect during embryogenesis
Complete trisomy 13 syndrome	21111006	Rare developmental defect during embryogenesis
Complete trisomy 18 syndrome	51500006	Rare developmental defect during embryogenesis
Complete trisomy 21 syndrome	41040004	Rare developmental defect during embryogenesis
Conductive deafness, malformed external ear syndrome	783742004	Rare developmental defect during embryogenesis
Conductive deafness, ptosis, skeletal anomalies syndrome	763213001	Rare developmental defect during embryogenesis
Confluent aortopulmonary window with minimal superior and inferior rim	447702004	Rare developmental defect during embryogenesis
Congenital abnormality of hepatic vein	447823004	Rare developmental defect during embryogenesis
Congenital abnormality of mitral subvalvular apparatus	448920004	Rare developmental defect during embryogenesis
Congenital abnormality of tricuspid chordae tendinae	447829000	Rare developmental defect during embryogenesis
Congenital abnormal number of coronary ostia	783773000	Rare developmental defect during embryogenesis
Congenital absence, atresia and stenosis of small intestine	253764008	Rare developmental defect during embryogenesis
Congenital absence of all bilateral toes	840512003	Rare developmental defect during embryogenesis
Congenital absence of all fingers	51635000	Rare developmental defect during embryogenesis
Congenital absence of all toes	37221009	Rare developmental defect during embryogenesis
Congenital absence of auricle with atresia of auditory canal	38919006	Rare developmental defect during embryogenesis
Congenital absence of body of uterus	818949005	Rare developmental defect during embryogenesis
Congenital absence of both testes	371015003	Rare developmental defect during embryogenesis
Congenital absence of breast with absent nipple	271020004	Rare developmental defect during embryogenesis
Congenital absence of calcaneus	91872004	Rare developmental defect during embryogenesis
Congenital absence of carpal bone and metacarpal bone	876847002	Rare developmental defect during embryogenesis
Congenital absence of chordae tendineae of tricuspid valve	876846006	Rare developmental defect during embryogenesis
Congenital absence of esophagus with tracheo-esophageal fistula	204658006	Rare developmental defect during embryogenesis
Congenital absence of fifth toe	205228003	Rare developmental defect during embryogenesis
Congenital absence of finger	48301005	Rare developmental defect during embryogenesis
Congenital absence of finger of bilateral hands	1078301000119100	Rare developmental defect during embryogenesis
Congenital absence of finger of left hand	1078291000119100	Rare developmental defect during embryogenesis
Congenital absence of finger of right hand	1078271000119100	Rare developmental defect during embryogenesis
Congenital absence of foot	371197005	Rare developmental defect during embryogenesis
Congenital absence of forearm and hand	737217005	Rare developmental defect during embryogenesis
Congenital absence of fourth and fifth toes	205230001	Rare developmental defect during embryogenesis
Congenital absence of frontal bone	91885001	Rare developmental defect during embryogenesis
Congenital absence of great toe	205227008	Rare developmental defect during embryogenesis
Congenital absence of hand	371199008	Rare developmental defect during embryogenesis
Congenital absence of innominate vein	765812004	Rare developmental defect during embryogenesis
Congenital absence of interparietal bone	91889007	Rare developmental defect during embryogenesis
Congenital absence of left foot	766999004	Rare developmental defect during embryogenesis
Congenital absence of left forearm and hand	304931000119109	Rare developmental defect during embryogenesis
Congenital absence of left hand	1.60901e+16	Rare developmental defect during embryogenesis
Congenital absence of left lower leg and foot	304961000119101	Rare developmental defect during embryogenesis
Congenital absence of left pulmonary artery	25559009	Rare developmental defect during embryogenesis
Congenital absence of lesser toe	849651000000105	Rare developmental defect during embryogenesis
Congenital absence of lobe of lung	15582005	Rare developmental defect during embryogenesis
Congenital absence of lower leg and foot	767001002	Rare developmental defect during embryogenesis
Congenital absence of lung	66489009	Rare developmental defect during embryogenesis
Congenital absence of lung fissures	204575008	Rare developmental defect during embryogenesis
Congenital absence of metacarpal bone	91898005	Rare developmental defect during embryogenesis
Congenital absence of metatarsal bone	91899002	Rare developmental defect during embryogenesis
Congenital absence of mitral valve	92969008	Rare developmental defect during embryogenesis
Congenital absence of multiple toes	302958006	Rare developmental defect during embryogenesis
Congenital absence of nose	111317000	Rare developmental defect during embryogenesis
Congenital absence of parietal bone	91902004	Rare developmental defect during embryogenesis
Congenital absence of part of brain	26595007	Rare developmental defect during embryogenesis
Congenital absence of penis	59981001	Rare developmental defect during embryogenesis
Congenital absence of pituitary gland	205749001	Rare developmental defect during embryogenesis
Congenital absence of right foot	767000001	Rare developmental defect during embryogenesis
Congenital absence of right forearm and hand	1078251000119100	Rare developmental defect during embryogenesis
Congenital absence of right hand	1078261000119100	Rare developmental defect during embryogenesis
Congenital absence of right lower leg and foot	304971000119107	Rare developmental defect during embryogenesis
Congenital absence of right pulmonary artery	39987008	Rare developmental defect during embryogenesis
Congenital absence of superior vena cava	26865008	Rare developmental defect during embryogenesis
Congenital absence of talus	91913001	Rare developmental defect during embryogenesis
Congenital absence of tarsal bone	91914007	Rare developmental defect during embryogenesis
Congenital absence of thumb	270963009	Rare developmental defect during embryogenesis
Congenital absence of toe	66345008	Rare developmental defect during embryogenesis
Congenital absence of toe of bilateral feet	1078331000119100	Rare developmental defect during embryogenesis
Congenital absence of toe of left foot	1078321000119100	Rare developmental defect during embryogenesis
Congenital absence of toe of right foot	1078311000119100	Rare developmental defect during embryogenesis
Congenital absence of trachea	3987009	Rare developmental defect during embryogenesis
Congenital absence of tricuspid valve	92976003	Rare developmental defect during embryogenesis
Congenital accessory tissue of tricuspid valve	1162915007	Rare developmental defect during embryogenesis
Congenital achiasma	734031008	Rare developmental defect during embryogenesis
Congenital adrenal hyperplasia due to cytochrome P450 oxidoreductase deficiency	715733000	Rare developmental defect during embryogenesis
Congenital agenesis of brainstem nuclei	307359001	Rare developmental defect during embryogenesis
Congenital agenesis of vagina	896999006	Rare developmental defect during embryogenesis
Congenital aneurysm of sinus of Valsalva	54160000	Rare developmental defect during embryogenesis
Congenital aneurysm of subaortic left ventricle	447876009	Rare developmental defect during embryogenesis
Congenital aniridia	69278003	Rare developmental defect during embryogenesis
Congenital aniridia of left eye	1.5987e+16	Rare developmental defect during embryogenesis
Congenital aniridia of right eye	1.5987e+16	Rare developmental defect during embryogenesis
Congenital anomaly of first branchial cleft	1003399005	Rare developmental defect during embryogenesis
Congenital anomaly of fourth branchial cleft	1231175009	Rare developmental defect during embryogenesis
Congenital anomaly of second branchial cleft	1231169000	Rare developmental defect during embryogenesis
Congenital anomaly of third branchial cleft	1231170004	Rare developmental defect during embryogenesis
Congenital anterior urethral valve	253907008	Rare developmental defect during embryogenesis
Congenital aplasia of lung	702612001	Rare developmental defect during embryogenesis
Congenital atresia of aortic valve	51442005	Rare developmental defect during embryogenesis
Congenital atresia of colon	37054000	Rare developmental defect during embryogenesis
Congenital atresia of duodenum	51118003	Rare developmental defect during embryogenesis
Congenital atresia of epiglottis	7481002	Rare developmental defect during embryogenesis
Congenital atresia of esophagus	26179002	Rare developmental defect during embryogenesis
Congenital atresia of external auditory canal	75355004	Rare developmental defect during embryogenesis
Congenital atresia of extrahepatic bile duct	82821008	Rare developmental defect during embryogenesis
Congenital atresia of glottis	52879001	Rare developmental defect during embryogenesis
Congenital atresia of ileum	25896009	Rare developmental defect during embryogenesis
Congenital atresia of inferior vena cava without azygos continuation	1230062001	Rare developmental defect during embryogenesis
Congenital atresia of jejunum	360491009	Rare developmental defect during embryogenesis
Congenital atresia of larynx	64981002	Rare developmental defect during embryogenesis
Congenital atresia of mitral valve	23063005	Rare developmental defect during embryogenesis
Congenital atresia of small intestine	84296002	Rare developmental defect during embryogenesis
Congenital atresia of tricuspid valve	63042009	Rare developmental defect during embryogenesis
Congenital atrial septal defect	405752007	Rare developmental defect during embryogenesis
Congenital azygos continuation of inferior vena cava	1234908005	Rare developmental defect during embryogenesis
Congenital bilateral aplasia of vas deferens	275416002	Rare developmental defect during embryogenesis
Congenital bilateral perisylvian syndrome	438583008	Rare developmental defect during embryogenesis
Congenital biliary atresia	77480004	Rare developmental defect during embryogenesis
Congenital brachyesophagus, intrathoracic stomach, vertebral anomalies syndrome	1197754004	Rare developmental defect during embryogenesis
Congenital brain aplasia	702611008	Rare developmental defect during embryogenesis
Congenital bronchobiliary fistula	719452004	Rare developmental defect during embryogenesis
Congenital bronchopulmonary foregut malformation	68539005	Rare developmental defect during embryogenesis
Congenital cataracts, facial dysmorphism and neuropathy	702433001	Rare developmental defect during embryogenesis
Congenital cataract with ataxia and deafness syndrome	719102004	Rare developmental defect during embryogenesis
Congenital cataract with deafness and hypogonadism syndrome	722378009	Rare developmental defect during embryogenesis
Congenital cataract with hypertrichosis and intellectual disability syndrome	722379001	Rare developmental defect during embryogenesis
Congenital cerebral meningocele	36010004	Rare developmental defect during embryogenesis
Congenital chorioretinal coloboma of bilateral eyes	1.56654e+16	Rare developmental defect during embryogenesis
Congenital chorioretinal coloboma of left eye	1.56654e+16	Rare developmental defect during embryogenesis
Congenital chorioretinal coloboma of right eye	1.56653e+16	Rare developmental defect during embryogenesis
Congenital cleft hand	13624003	Rare developmental defect during embryogenesis
Congenital coloboma of bilateral irides	1.56657e+16	Rare developmental defect during embryogenesis
Congenital coloboma of iris	51485001	Rare developmental defect during embryogenesis
Congenital coloboma of left eyelid	1.5988e+16	Rare developmental defect during embryogenesis
Congenital coloboma of left lens	1.59879e+16	Rare developmental defect during embryogenesis
Congenital coloboma of left optic disc	1.59862e+16	Rare developmental defect during embryogenesis
Congenital coloboma of macula lutea	737579002	Rare developmental defect during embryogenesis
Congenital coloboma of optic disc	44295002	Rare developmental defect during embryogenesis
Congenital coloboma of right eyelid	1.59881e+16	Rare developmental defect during embryogenesis
Congenital coloboma of right lens	1.59879e+16	Rare developmental defect during embryogenesis
Congenital coloboma of right optic disc	1.59862e+16	Rare developmental defect during embryogenesis
Congenital complete absence of bilateral lower limbs	890222006	Rare developmental defect during embryogenesis
Congenital complete absence of bilateral upper limbs	890223001	Rare developmental defect during embryogenesis
Congenital complete absence of left lower limb	1201777007	Rare developmental defect during embryogenesis
Congenital complete absence of left upper limb	1258935001	Rare developmental defect during embryogenesis
Congenital complete absence of lower limb	265798000	Rare developmental defect during embryogenesis
Congenital complete absence of right lower limb	1201776003	Rare developmental defect during embryogenesis
Congenital complete absence of right upper limb	1258936000	Rare developmental defect during embryogenesis
Congenital complete absence of upper limb	205306000	Rare developmental defect during embryogenesis
Congenital contractural arachnodactyly	205821003	Rare developmental defect during embryogenesis
Congenital contracture of limbs and face, hypotonia, developmental delay syndrome	1255322002	Rare developmental defect during embryogenesis
Congenital coronary aneurysm	204378009	Rare developmental defect during embryogenesis
Congenital coronary arteriovenous fistula	253720000	Rare developmental defect during embryogenesis
Congenital coronary artery fistula	11433004	Rare developmental defect during embryogenesis
Congenital coronary artery fistula to left atrium	128555001	Rare developmental defect during embryogenesis
Congenital coronary artery fistula to left ventricle	128556000	Rare developmental defect during embryogenesis
Congenital coronary artery fistula to pulmonary artery	129582000	Rare developmental defect during embryogenesis
Congenital coronary artery fistula to right atrium	128557009	Rare developmental defect during embryogenesis
Congenital coronary artery fistula to right ventricle	128558004	Rare developmental defect during embryogenesis
Congenital coronary sinus stenosis	253327004	Rare developmental defect during embryogenesis
Congenital deafness with labyrinthine aplasia, microtia and microdontia	702360007	Rare developmental defect during embryogenesis
Congenital dilatation of pulmonary artery	93059006	Rare developmental defect during embryogenesis
Congenital dilated lateral ventricles of brain	166071000000101	Rare developmental defect during embryogenesis
Congenital dislocation of knee	59068006	Rare developmental defect during embryogenesis
Congenital dislocation of knee grade I	205064009	Rare developmental defect during embryogenesis
Congenital dislocation of knee grade II	205065005	Rare developmental defect during embryogenesis
Congenital dislocation of knee grade III	205066006	Rare developmental defect during embryogenesis
Congenital dislocation of knee with genu recurvatum	15453007	Rare developmental defect during embryogenesis
Congenital dislocation of patella	205067002	Rare developmental defect during embryogenesis
Congenital dislocation of shoulder	23876003	Rare developmental defect during embryogenesis
Congenital disseminated toxoplasmosis	700284005	Rare developmental defect during embryogenesis
Congenital distichiasis	253214000	Rare developmental defect during embryogenesis
Congenital distichiasis of left eyelid	1.59373e+16	Rare developmental defect during embryogenesis
Congenital distichiasis of right eyelid	1.59373e+16	Rare developmental defect during embryogenesis
Congenital diverticulum of esophagus	204667006	Rare developmental defect during embryogenesis
Congenital double lip	699762000	Rare developmental defect during embryogenesis
Congenital duplication of appendix	35266001	Rare developmental defect during embryogenesis
Congenital duplication of biliary duct	56013008	Rare developmental defect during embryogenesis
Congenital duplication of cecum	42324007	Rare developmental defect during embryogenesis
Congenital duplication of cervix	58135005	Rare developmental defect during embryogenesis
Congenital duplication of colon	28682004	Rare developmental defect during embryogenesis
Congenital duplication of cystic duct	36619004	Rare developmental defect during embryogenesis
Congenital duplication of digestive organs	33257003	Rare developmental defect during embryogenesis
Congenital duplication of esophagus	66865009	Rare developmental defect during embryogenesis
Congenital duplication of gallbladder	46907007	Rare developmental defect during embryogenesis
Congenital duplication of gallbladder type 1	890385009	Rare developmental defect during embryogenesis
Congenital duplication of gallbladder type 2	890379002	Rare developmental defect during embryogenesis
Congenital duplication of intestine	3845008	Rare developmental defect during embryogenesis
Congenital duplication of liver	79552009	Rare developmental defect during embryogenesis
Congenital duplication of rectum	725910009	Rare developmental defect during embryogenesis
Congenital duplication of stomach	13568007	Rare developmental defect during embryogenesis
Congenital duplication of uterus	15545001	Rare developmental defect during embryogenesis
Congenital dysplasia of aortic valve	871597006	Rare developmental defect during embryogenesis
Congenital dysplasia of tricuspid valve	762254000	Rare developmental defect during embryogenesis
Congenital elevation of left scapula	1.56702e+16	Rare developmental defect during embryogenesis
Congenital elevation of right scapula	1.56702e+16	Rare developmental defect during embryogenesis
Congenital elevation of scapula	79120002	Rare developmental defect during embryogenesis
Congenital epignathus	897277000	Rare developmental defect during embryogenesis
Congenital Epstein-Barr virus infection	716660007	Rare developmental defect during embryogenesis
Congenital esophagotracheal fistula	60983006	Rare developmental defect during embryogenesis
Congenital extrahepatic portal-systemic shunt	128063006	Rare developmental defect during embryogenesis
Congenital fistula of commissure of lips	1231176005	Rare developmental defect during embryogenesis
Congenital genu recurvatum	205063003	Rare developmental defect during embryogenesis
Congenital genu recurvatum of left knee	1.5671e+16	Rare developmental defect during embryogenesis
Congenital hemihypertrophy	205838004	Rare developmental defect during embryogenesis
Congenital hereditary endothelial dystrophy and perceptive deafness syndrome	720749004	Rare developmental defect during embryogenesis
Congenital hernia of foramen of Morgagni	48763007	Rare developmental defect during embryogenesis
Congenital herpes simplex	91576008	Rare developmental defect during embryogenesis
Congenital hiatus hernia	47028006	Rare developmental defect during embryogenesis
Congenital hydrocephalus	47032000	Rare developmental defect during embryogenesis
Congenital hydrocephalus due to toxoplasmosis	281899002	Rare developmental defect during embryogenesis
Congenital hydrocephalus, low insertion of umbilicus syndrome	1208346003	Rare developmental defect during embryogenesis
Congenital hypertrophy of lateral fold of hallux	840475006	Rare developmental defect during embryogenesis
Congenital hypoplasia of femur	93255008	Rare developmental defect during embryogenesis
Congenital hypoplasia of humerus	93264003	Rare developmental defect during embryogenesis
Congenital hypoplasia of kidney	32659003	Rare developmental defect during embryogenesis
Congenital hypoplasia of penis	34911001	Rare developmental defect during embryogenesis
Congenital hypoplasia of pulmonary artery	54682008	Rare developmental defect during embryogenesis
Congenital hypoplasia of renal papilla	361147005	Rare developmental defect during embryogenesis
Congenital hypoplasia of renal pelvis	93290000	Rare developmental defect during embryogenesis
Congenital hypoplasia of ulna and intellectual disability syndrome	719842006	Rare developmental defect during embryogenesis
Congenital hypoplasia of ulna and split foot syndrome	733030003	Rare developmental defect during embryogenesis
Congenital hypoplasia of uterine cervix	1.07367e+16	Rare developmental defect during embryogenesis
Congenital infection caused by Herpes virus	715337002	Rare developmental defect during embryogenesis
Congenital infiltrating lipomatosis of face	1251402007	Rare developmental defect during embryogenesis
Congenital interventricular septum aneurysm	763747002	Rare developmental defect during embryogenesis
Congenital intrahepatic portal-systemic shunt	128067007	Rare developmental defect during embryogenesis
Congenital iris ectropion	400965007	Rare developmental defect during embryogenesis
Congenital labioscrotal agenesis, cerebellar malformation, corneal dystrophy, facial dysmorphism syndrome	1172594000	Rare developmental defect during embryogenesis
Congenital laryngotracheoesophageal cleft	1230239009	Rare developmental defect during embryogenesis
Congenital left sided macrostomia	767031008	Rare developmental defect during embryogenesis
Congenital left ventricular aneurysm	253544001	Rare developmental defect during embryogenesis
Congenital left ventricular submitral valve aneurysm	448028009	Rare developmental defect during embryogenesis
Congenital lipoid adrenal hyperplasia due to STAR deficiency	717260007	Rare developmental defect during embryogenesis
Congenital lipoid adrenal hyperplasia due to steroidogenic acute regulatory protein deficiency classic form	840473004	Rare developmental defect during embryogenesis
Congenital lipoid adrenal hyperplasia due to steroidogenic acute regulatory protein deficiency non classic form	840474005	Rare developmental defect during embryogenesis
Congenital livedo reticularis	254778000	Rare developmental defect during embryogenesis
Congenital longitudinal septate vagina	142201000119101	Rare developmental defect during embryogenesis
Congenital lower lip pits	403438007	Rare developmental defect during embryogenesis
Congenital macroglossia	270516002	Rare developmental defect during embryogenesis
Congenital malformation of dural sinus	703193000	Rare developmental defect during embryogenesis
Congenital megacalycosis	1137561000	Rare developmental defect during embryogenesis
Congenital megacalycosis of bilateral kidneys	890370003	Rare developmental defect during embryogenesis
Congenital microgastria	83714006	Rare developmental defect during embryogenesis
Congenital microgastria with limb reduction defect syndrome	721880009	Rare developmental defect during embryogenesis
Congenital nephrotic syndrome, interstitial lung disease, epidermolysis bullosa syndrome	733453005	Rare developmental defect during embryogenesis
Congenital nonprogressive myopathy with Moebius and Robin sequences	429753001	Rare developmental defect during embryogenesis
Congenital obstructive hydrocephalus	762295002	Rare developmental defect during embryogenesis
Congenital omphalocele	18735004	Rare developmental defect during embryogenesis
Congenital omphalocele, diaphragmatic hernia, cardiovascular anomalies, radial ray defect syndrome	1172589000	Rare developmental defect during embryogenesis
Congenital overgrowth of distal lower limb	205371009	Rare developmental defect during embryogenesis
Congenital overgrowth of foot	205372002	Rare developmental defect during embryogenesis
Congenital overgrowth of lower limb	205369009	Rare developmental defect during embryogenesis
Congenital overgrowth of partial lower limb	253945009	Rare developmental defect during embryogenesis
Congenital overgrowth of proximal lower limb	205370005	Rare developmental defect during embryogenesis
Congenital overgrowth of whole lower limb	205373007	Rare developmental defect during embryogenesis
Congenital partial portal-systemic shunt	128065004	Rare developmental defect during embryogenesis
Congenital patent ductus arteriosus aneurysm	763316006	Rare developmental defect during embryogenesis
Congenital penoscrotal transposition	312005008	Rare developmental defect during embryogenesis
Congenital peripheral pulmonary artery stenosis	286071000119109	Rare developmental defect during embryogenesis
Congenital phlebectasia	1519002	Rare developmental defect during embryogenesis
Congenital pontocerebellar hypoplasia type 1	718610008	Rare developmental defect during embryogenesis
Congenital pontocerebellar hypoplasia type 10	782720005	Rare developmental defect during embryogenesis
Congenital pontocerebellar hypoplasia type 2	715463008	Rare developmental defect during embryogenesis
Congenital pontocerebellar hypoplasia type 3	718609003	Rare developmental defect during embryogenesis
Congenital pontocerebellar hypoplasia type 4	718608006	Rare developmental defect during embryogenesis
Congenital pontocerebellar hypoplasia type 6	718606005	Rare developmental defect during embryogenesis
Congenital pontocerebellar hypoplasia type 7	718605009	Rare developmental defect during embryogenesis
Congenital pontocerebellar hypoplasia type 8	718611007	Rare developmental defect during embryogenesis
Congenital pontocerebellar hypoplasia type 9	775907000	Rare developmental defect during embryogenesis
Congenital porencephalic cyst	330041000119103	Rare developmental defect during embryogenesis
Congenital portal-systemic shunt	128062001	Rare developmental defect during embryogenesis
Congenital posterolateral diaphragmatic hernia	447821002	Rare developmental defect during embryogenesis
Congenital primary lymphedema of Gordon	1222669009	Rare developmental defect during embryogenesis
Congenital primary pulmonary lymphangiectasis	707711006	Rare developmental defect during embryogenesis
Congenital progressive bone marrow failure, B-cell immunodeficiency, skeletal dysplasia syndrome	1177173001	Rare developmental defect during embryogenesis
Congenital pseudoarthrosis of limb	782689003	Rare developmental defect during embryogenesis
Congenital pseudoarthrosis of tibia	55379003	Rare developmental defect during embryogenesis
Congenital pulmonary airway malformation type 0	890394003	Rare developmental defect during embryogenesis
Congenital pulmonary airway malformation type 4	890388006	Rare developmental defect during embryogenesis
Congenital pulmonary artery aneurysm	268187005	Rare developmental defect during embryogenesis
Congenital pulmonary lymphangiectasis	45142002	Rare developmental defect during embryogenesis
Congenital radioulnar synostosis	1268409009	Rare developmental defect during embryogenesis
Congenital renal artery stenosis	271432005	Rare developmental defect during embryogenesis
Congenital respiratory biliary fistula	818951009	Rare developmental defect during embryogenesis
Congenital right sided macrostomia	767032001	Rare developmental defect during embryogenesis
Congenital rubella pneumonitis	47082005	Rare developmental defect during embryogenesis
Congenital rubella syndrome	1857005	Rare developmental defect during embryogenesis
Congenital sclerocornea	95479005	Rare developmental defect during embryogenesis
Congenital secondary pulmonary lymphangiectasis	707713009	Rare developmental defect during embryogenesis
Congenital sequestration of lung	18620009	Rare developmental defect during embryogenesis
Congenital short bowel syndrome	715201005	Rare developmental defect during embryogenesis
Congenital short costocoracoid ligament	725101002	Rare developmental defect during embryogenesis
Congenital small renal papilla	361146001	Rare developmental defect during embryogenesis
Congenital splenorenal shunt	128066003	Rare developmental defect during embryogenesis
Congenital stenosis of aortic valve	18546004	Rare developmental defect during embryogenesis
Congenital stenosis of inferior vena cava	62335009	Rare developmental defect during embryogenesis
Congenital stenosis of mitral subvalvular apparatus	449135007	Rare developmental defect during embryogenesis
Congenital stenosis of mitral valve	82458004	Rare developmental defect during embryogenesis
Congenital stenosis of nasal pyriform aperture	702644002	Rare developmental defect during embryogenesis
Congenital stenosis of pulmonary valve	67278007	Rare developmental defect during embryogenesis
Congenital stenosis of tricuspid valve	36233006	Rare developmental defect during embryogenesis
Congenital straddling and overriding tricuspid valve	1234910007	Rare developmental defect during embryogenesis
Congenital subaortic stenosis due to fibromuscular shelf	8712002	Rare developmental defect during embryogenesis
Congenital subpulmonary stenosis due to restrictive ventricular defect associated with functionally univentricular heart	472801002	Rare developmental defect during embryogenesis
Congenital subvalvar mitral stenosis	759941000000101	Rare developmental defect during embryogenesis
Congenital supravalvular aortic stenosis	7169009	Rare developmental defect during embryogenesis
Congenital supravalvular mitral stenosis	41514002	Rare developmental defect during embryogenesis
Congenital syphilis	35742006	Rare developmental defect during embryogenesis
Congenital syphilis with gumma	87318008	Rare developmental defect during embryogenesis
Congenital syphilitic choroiditis	9941009	Rare developmental defect during embryogenesis
Congenital syphilitic chronic coryza	275376007	Rare developmental defect during embryogenesis
Congenital syphilitic encephalitis	32735002	Rare developmental defect during embryogenesis
Congenital syphilitic hepatomegaly	192008	Rare developmental defect during embryogenesis
Congenital syphilitic meningitis	6267005	Rare developmental defect during embryogenesis
Congenital syphilitic mucous patches	54069001	Rare developmental defect during embryogenesis
Congenital syphilitic osteochondritis	58392004	Rare developmental defect during embryogenesis
Congenital syphilitic pemphigus	59721007	Rare developmental defect during embryogenesis
Congenital syphilitic periostitis	27648007	Rare developmental defect during embryogenesis
Congenital syphilitic rhinitis	276700005	Rare developmental defect during embryogenesis
Congenital syringomyelia	371076006	Rare developmental defect during embryogenesis
Congenital systemic arteriovenous fistula	786041005	Rare developmental defect during embryogenesis
Congenital thickening of clavicle	93397004	Rare developmental defect during embryogenesis
Congenital thickening of femur	93398009	Rare developmental defect during embryogenesis
Congenital thickening of fibula	93399001	Rare developmental defect during embryogenesis
Congenital thickening of humerus	93402000	Rare developmental defect during embryogenesis
Congenital thickening of ilium	93403005	Rare developmental defect during embryogenesis
Congenital thickening of ischium	93404004	Rare developmental defect during embryogenesis
Congenital thickening of pubis	93405003	Rare developmental defect during embryogenesis
Congenital thickening of radius	93406002	Rare developmental defect during embryogenesis
Congenital thickening of scapula	93408001	Rare developmental defect during embryogenesis
Congenital thickening of talus	93409009	Rare developmental defect during embryogenesis
Congenital thickening of tarsal bone	93410004	Rare developmental defect during embryogenesis
Congenital thickening of tibia	93411000	Rare developmental defect during embryogenesis
Congenital thickening of ulna	93412007	Rare developmental defect during embryogenesis
Congenital toxoplasmosis	73893000	Rare developmental defect during embryogenesis
Congenital tracheobiliary fistula	720394008	Rare developmental defect during embryogenesis
Congenital tracheoesophageal fistula with esophageal stenosis	447851008	Rare developmental defect during embryogenesis
Congenital transposition of stomach	15135007	Rare developmental defect during embryogenesis
Congenital transverse septate vagina	142191000119104	Rare developmental defect during embryogenesis
Congenital tricuspid atresia and stenosis	204354004	Rare developmental defect during embryogenesis
Congenital tubular duplication of esophagus	716280004	Rare developmental defect during embryogenesis
Congenital varicella syndrome	277644009	Rare developmental defect during embryogenesis
Congenital varix	204482005	Rare developmental defect during embryogenesis
Congenital vertebral, cardiac, renal anomalies syndrome	1260142000	Rare developmental defect during embryogenesis
Congenital vertical talus of left foot	1078181000119100	Rare developmental defect during embryogenesis
Congenital vertical talus of right foot	1078171000119100	Rare developmental defect during embryogenesis
Constricting band of extremity	403556005	Rare developmental defect during embryogenesis
Constriction ring of lower limb with lymphedema	205385004	Rare developmental defect during embryogenesis
Constriction ring of upper limb with acrosyndactyly and amputation	205304002	Rare developmental defect during embryogenesis
Constriction ring of upper limb with lymphedema	268264007	Rare developmental defect during embryogenesis
Constriction ring syndrome	765206003	Rare developmental defect during embryogenesis
Constriction ring syndrome of lower limb	205382001	Rare developmental defect during embryogenesis
Constriction ring syndrome of lower limb with amputation	205387007	Rare developmental defect during embryogenesis
Constriction ring syndrome of upper limb	205299003	Rare developmental defect during embryogenesis
Contracture with ectodermal dysplasia and orofacial cleft syndrome	720746006	Rare developmental defect during embryogenesis
Cooks syndrome	720747002	Rare developmental defect during embryogenesis
Cooper Jabs syndrome	720748007	Rare developmental defect during embryogenesis
Coronary artery arising from main pulmonary artery	74218008	Rare developmental defect during embryogenesis
Coronary artery fistula to left atrium	373092008	Rare developmental defect during embryogenesis
Coronary artery fistula to left ventricle	373094009	Rare developmental defect during embryogenesis
Coronary artery fistula to right atrium	373095005	Rare developmental defect during embryogenesis
Coronary artery fistula to right ventricle	373096006	Rare developmental defect during embryogenesis
Coronary artery fistula with dilatation of entire coronary artery	461425003	Rare developmental defect during embryogenesis
Coronary artery fistula with dilatation of proximal coronary artery and without dilatation of distal coronary artery	461424004	Rare developmental defect during embryogenesis
Coronary artery orifice abnormally low	461345005	Rare developmental defect during embryogenesis
Coronary fistulae from left ventricle	253724009	Rare developmental defect during embryogenesis
Coronary fistulae from right ventricle	253723003	Rare developmental defect during embryogenesis
Coronary orifice abnormally high	253710005	Rare developmental defect during embryogenesis
Coronary sinus orifice atresia	253326008	Rare developmental defect during embryogenesis
Corrected transposition of great vessels	83799000	Rare developmental defect during embryogenesis
Cortical blindness, intellectual disability, polydactyly syndrome	732251003	Rare developmental defect during embryogenesis
Cortical dysgenesis with pontocerebellar hypoplasia due to TUBB3 mutation	784344009	Rare developmental defect during embryogenesis
Cor triatriatum with some pulmonary veins to proximal chamber draining to left atrium	449436000	Rare developmental defect during embryogenesis
Cor triatriatum with some pulmonary veins to proximal chamber draining to right atrium and others connecting directly to left atrium	449596004	Rare developmental defect during embryogenesis
Costello syndrome	309776008	Rare developmental defect during embryogenesis
Covered exstrophy of bladder	429681000124103	Rare developmental defect during embryogenesis
Cowden syndrome	58037000	Rare developmental defect during embryogenesis
Coxoauricular syndrome	732248005	Rare developmental defect during embryogenesis
Coxopodopatellar syndrome	720752007	Rare developmental defect during embryogenesis
Crane Heise syndrome	715991005	Rare developmental defect during embryogenesis
Craniodigital syndrome and intellectual disability syndrome	763665007	Rare developmental defect during embryogenesis
Cranioectodermal dysplasia	254093009	Rare developmental defect during embryogenesis
Craniofacial deafness hand syndrome	702362004	Rare developmental defect during embryogenesis
Craniofacial dysplasia osteopenia syndrome	773622005	Rare developmental defect during embryogenesis
Craniofacial dysplasia, short stature, ectodermal anomalies, intellectual disability syndrome	1217229007	Rare developmental defect during embryogenesis
Craniofacial dyssynostosis syndrome	720755009	Rare developmental defect during embryogenesis
Craniofacial ulnar renal syndrome	720756005	Rare developmental defect during embryogenesis
Craniofaciofrontodigital syndrome	763320005	Rare developmental defect during embryogenesis
Craniofrontonasal dysplasia	715421009	Rare developmental defect during embryogenesis
Craniofrontonasal dysplasia with Poland anomaly syndrome	720757001	Rare developmental defect during embryogenesis
Craniolenticulosutural dysplasia	725100001	Rare developmental defect during embryogenesis
Craniomicromelic syndrome	725098001	Rare developmental defect during embryogenesis
Craniorhiny	784350004	Rare developmental defect during embryogenesis
Craniosynostosis, anal anomaly, porokeratosis syndrome	720812002	Rare developmental defect during embryogenesis
Craniosynostosis and dental anomalies syndrome	773332008	Rare developmental defect during embryogenesis
Craniosynostosis and intracranial calcification syndrome	720816004	Rare developmental defect during embryogenesis
Craniosynostosis Boston type	720817008	Rare developmental defect during embryogenesis
Craniosynostosis Herrmann Opitz type	763684005	Rare developmental defect during embryogenesis
Craniosynostosis, microretrognathia, severe intellectual disability syndrome	1269224009	Rare developmental defect during embryogenesis
Craniosynostosis Philadelphia type	720818003	Rare developmental defect during embryogenesis
Craniosynostosis with Dandy-Walker malformation and hydrocephalus syndrome	720813007	Rare developmental defect during embryogenesis
Craniotelencephalic dysplasia	715422002	Rare developmental defect during embryogenesis
Criss-cross heart	253269002	Rare developmental defect during embryogenesis
Criss-cross heart with leftward rotation	447289007	Rare developmental defect during embryogenesis
Criss-cross heart with rightward rotation	446657003	Rare developmental defect during embryogenesis
Crome syndrome	722381004	Rare developmental defect during embryogenesis
Cronkhite-Canada syndrome	76304001	Rare developmental defect during embryogenesis
Crossed polysyndactyly	770409009	Rare developmental defect during embryogenesis
Cross syndrome	17827007	Rare developmental defect during embryogenesis
Crouzon syndrome with acanthosis nigricans	702361006	Rare developmental defect during embryogenesis
Cryptomicrotia brachydactyly syndrome	725096002	Rare developmental defect during embryogenesis
Cryptophthalmos syndrome	204102004	Rare developmental defect during embryogenesis
Cryptorchidism, arachnodactyly, intellectual disability syndrome	764950001	Rare developmental defect during embryogenesis
Curly hair, acral keratoderma, caries syndrome	763686007	Rare developmental defect during embryogenesis
Curly hair, ankyloblepharon, nail dysplasia syndrome	239037001	Rare developmental defect during embryogenesis
Currarino triad	413936007	Rare developmental defect during embryogenesis
Curry-Hall syndrome	277807007	Rare developmental defect during embryogenesis
Curry Jones syndrome	720819006	Rare developmental defect during embryogenesis
Cutis gyrata syndrome of Beare and Stevenson	703528008	Rare developmental defect during embryogenesis
Cutis laxa with severe pulmonary, gastrointestinal and urinary anomalies	784349004	Rare developmental defect during embryogenesis
Cyprus facial neuromusculoskeletal syndrome	732261005	Rare developmental defect during embryogenesis
Cystic hamartoma of lung and kidney	707530009	Rare developmental defect during embryogenesis
Cystic hygroma in fetus co-occurrent with hydrops	840448004	Rare developmental defect during embryogenesis
Dandy-Walker malformation with postaxial polydactyly syndrome	733094005	Rare developmental defect during embryogenesis
Dandy-Walker syndrome	14447001	Rare developmental defect during embryogenesis
Dandy-Walker syndrome with spina bifida	203957007	Rare developmental defect during embryogenesis
Deaf blind hypopigmentation syndrome Yemenite type	721084001	Rare developmental defect during embryogenesis
Deafness and intellectual disability Martin Probst type syndrome	721087008	Rare developmental defect during embryogenesis
Deafness and oligodontia syndrome	715527006	Rare developmental defect during embryogenesis
Deafness craniofacial syndrome	716245003	Rare developmental defect during embryogenesis
Deafness-dystonia-optic neuronopathy syndrome	702423009	Rare developmental defect during embryogenesis
Deafness, enamel hypoplasia, nail defect syndrome	721085000	Rare developmental defect during embryogenesis
Deafness, genital anomaly, metacarpal and metatarsal synostosis syndrome	721086004	Rare developmental defect during embryogenesis
Deficiency of steroid 11-beta-monooxygenase	124214007	Rare developmental defect during embryogenesis
Deficiency of steroid 17-alpha-monooxygenase	124220008	Rare developmental defect during embryogenesis
Deformity of digit of hand due to amniotic band	440624006	Rare developmental defect during embryogenesis
Deformity of toe due to amniotic band	439258003	Rare developmental defect during embryogenesis
De Lange syndrome	40354009	Rare developmental defect during embryogenesis
Deletion 5q35	721158009	Rare developmental defect during embryogenesis
Deletion of long arm of chromosome 18	270889005	Rare developmental defect during embryogenesis
Dementia paralytica juvenilis	82959004	Rare developmental defect during embryogenesis
Dementia with Down syndrome	733194007	Rare developmental defect during embryogenesis
Dentinogenesis imperfecta, short stature, hearing loss, intellectual disability syndrome	721089006	Rare developmental defect during embryogenesis
Dermatoosteolysis Kirghizian type	721090002	Rare developmental defect during embryogenesis
Dermodental dysplasia	239022000	Rare developmental defect during embryogenesis
Dermo-odonto dysplasia	721091003	Rare developmental defect during embryogenesis
Dermotrichic syndrome	782916003	Rare developmental defect during embryogenesis
Developmental and speech delay due to SOX5 deficiency	771472009	Rare developmental defect during embryogenesis
Developmental delay, facial dysmorphism syndrome due to MED13L deficiency	787093004	Rare developmental defect during embryogenesis
Developmental malformation, deafness, dystonia syndrome	721092005	Rare developmental defect during embryogenesis
Dextraposition of aorta in Fallot's tetralogy	253514004	Rare developmental defect during embryogenesis
Diabetic embryopathy	716020005	Rare developmental defect during embryogenesis
Diaphanospondylodysostosis	721094006	Rare developmental defect during embryogenesis
Diaphragmatic defect, limb deficiency, skull defect syndrome	721095007	Rare developmental defect during embryogenesis
Diaphragmatic hernia, short bowel, asplenia syndrome	1217373008	Rare developmental defect during embryogenesis
Diffuse lymphatic malformation	703298001	Rare developmental defect during embryogenesis
Digitotalar dysmorphism	715314008	Rare developmental defect during embryogenesis
Dilated cardiomyopathy with hypergonadotropic hypogonadism syndrome	719451006	Rare developmental defect during embryogenesis
Diphallus	253851000	Rare developmental defect during embryogenesis
Diprosopus	62192003	Rare developmental defect during embryogenesis
Diprosopus tetrophthalmus	51060001	Rare developmental defect during embryogenesis
Dipygus	71464000	Rare developmental defect during embryogenesis
Dislocation of hip and facial dysmorphism syndrome	763755009	Rare developmental defect during embryogenesis
Disorder of sex development with intellectual disability syndrome	719450007	Rare developmental defect during embryogenesis
Distal 16p11.2 microdeletion syndrome	733521003	Rare developmental defect during embryogenesis
Distal 17p13.1 microdeletion syndrome	770629000	Rare developmental defect during embryogenesis
Distal 17p13.3 microdeletion syndrome	764696007	Rare developmental defect during embryogenesis
Distal 22q11.2 microdeletion syndrome	734029004	Rare developmental defect during embryogenesis
Distal 22q11.2 microduplication syndrome	764524005	Rare developmental defect during embryogenesis
Distal 7q11.23 microdeletion syndrome	770905005	Rare developmental defect during embryogenesis
Distal 7q11.23 microduplication syndrome	773325004	Rare developmental defect during embryogenesis
Distal aortopulmonary window with minimal superior rim	447700007	Rare developmental defect during embryogenesis
Distal arthrogryposis type 10	1208482007	Rare developmental defect during embryogenesis
Distal arthrogryposis type 3	897570002	Rare developmental defect during embryogenesis
Distal arthrogryposis type 4	715575001	Rare developmental defect during embryogenesis
Distal arthrogryposis type 5D	773396009	Rare developmental defect during embryogenesis
Distal arthrogryposis type 6	720515009	Rare developmental defect during embryogenesis
Distal chromosome 18q deletion syndrome	765171002	Rare developmental defect during embryogenesis
Distal deletion of long arm of chromosome 12	897564008	Rare developmental defect during embryogenesis
Distal limb deficiency with micrognathia syndrome	722429003	Rare developmental defect during embryogenesis
Distal monosomy 10p	719686003	Rare developmental defect during embryogenesis
Distal monosomy 10q syndrome	718687003	Rare developmental defect during embryogenesis
Distal monosomy 12p	770902008	Rare developmental defect during embryogenesis
Distal monosomy 13q syndrome	763527007	Rare developmental defect during embryogenesis
Distal monosomy 14q syndrome	770410004	Rare developmental defect during embryogenesis
Distal monosomy 15q	766050000	Rare developmental defect during embryogenesis
Distal monosomy 17q	732259001	Rare developmental defect during embryogenesis
Distal monosomy 19p13.3	770411000	Rare developmental defect during embryogenesis
Distal monosomy 1q syndrome	717633007	Rare developmental defect during embryogenesis
Distal monosomy 3p syndrome	763528002	Rare developmental defect during embryogenesis
Distal monosomy 4q	782673001	Rare developmental defect during embryogenesis
Distal monosomy 6p	718688008	Rare developmental defect during embryogenesis
Distal monosomy 7p syndrome	782674007	Rare developmental defect during embryogenesis
Distal monosomy 7q36 syndrome	763529005	Rare developmental defect during embryogenesis
Distal monosomy 9p syndrome	763530000	Rare developmental defect during embryogenesis
Distal radioulnar synostosis	205255007	Rare developmental defect during embryogenesis
Distal trisomy 10q	718689000	Rare developmental defect during embryogenesis
Distal trisomy 11q	764447009	Rare developmental defect during embryogenesis
Distal trisomy 13q	764454003	Rare developmental defect during embryogenesis
Distal trisomy 16q	764459008	Rare developmental defect during embryogenesis
Distal trisomy 17q	766051001	Rare developmental defect during embryogenesis
Distal trisomy 18q	782676009	Rare developmental defect during embryogenesis
Distal trisomy 19q	766052008	Rare developmental defect during embryogenesis
Distal trisomy 1p36	766053003	Rare developmental defect during embryogenesis
Distal trisomy 20q syndrome	764500002	Rare developmental defect during embryogenesis
Distal trisomy 22q syndrome	764512003	Rare developmental defect during embryogenesis
Distal trisomy 2p	764518004	Rare developmental defect during embryogenesis
Distal trisomy 2q	763272003	Rare developmental defect during embryogenesis
Distal trisomy 3p	764519007	Rare developmental defect during embryogenesis
Distal trisomy 4q	763273008	Rare developmental defect during embryogenesis
Distal trisomy 5q syndrome	763274002	Rare developmental defect during embryogenesis
Distal trisomy 6p syndrome	722430008	Rare developmental defect during embryogenesis
Distal trisomy 6q	763275001	Rare developmental defect during embryogenesis
Distal trisomy 7p syndrome	763276000	Rare developmental defect during embryogenesis
Distal trisomy 8q	763277009	Rare developmental defect during embryogenesis
Distal trisomy 9p	897507003	Rare developmental defect during embryogenesis
Distal trisomy 9q	764520001	Rare developmental defect during embryogenesis
Distal Xq28 microduplication syndrome	773670004	Rare developmental defect during embryogenesis
Distichiasis-lymphedema syndrome	8634009	Rare developmental defect during embryogenesis
Divided left atrium	253353007	Rare developmental defect during embryogenesis
Divided left atrium with all pulmonary veins to proximal chamber and then to left atrium	447666009	Rare developmental defect during embryogenesis
Divided left atrium with all pulmonary veins to proximal chamber and then to left atrium with additional pulmonary venous chamber communication	449428009	Rare developmental defect during embryogenesis
Divided left atrium with all pulmonary veins to proximal chamber and then to left atrium with additional pulmonary venous chamber communication to right atrium	449492000	Rare developmental defect during embryogenesis
Divided left atrium with all pulmonary veins to proximal chamber and then to left atrium with additional pulmonary venous chamber extracardiac communication	449587004	Rare developmental defect during embryogenesis
Divided left atrium with all pulmonary veins to proximal chamber draining to left atrium	728371000000102	Rare developmental defect during embryogenesis
Divided left atrium with all pulmonary veins to proximal chamber draining to left atrium with pulmonary venous chamber communication	728381000000100	Rare developmental defect during embryogenesis
Divided left atrium with all pulmonary veins to proximal chamber draining to left atrium with pulmonary venous chamber communication to right atrium	728391000000103	Rare developmental defect during embryogenesis
Divided left atrium with all pulmonary veins to proximal chamber draining to left atrium with pulmonary venous chamber extracardiac communication	728401000000100	Rare developmental defect during embryogenesis
Divided left atrium with all pulmonary veins to proximal chamber without communication to left atrium	447667000	Rare developmental defect during embryogenesis
Divided left atrium with all pulmonary veins to proximal chamber without communication to left atrium with extracardiac pulmonary venous chamber communication	449440009	Rare developmental defect during embryogenesis
Divided left atrium with all pulmonary veins to proximal chamber without communication to left atrium with pulmonary venous chamber communication to right atrium	449441008	Rare developmental defect during embryogenesis
Divided left atrium with nonrestrictive outlet of proximal chamber to left atrium	448066007	Rare developmental defect during embryogenesis
Divided left atrium with restrictive outlet of proximal chamber to left atrium	447962009	Rare developmental defect during embryogenesis
Divided left atrium with some pulmonary veins to proximal chamber	448320008	Rare developmental defect during embryogenesis
Divided left atrium with some pulmonary veins to proximal chamber draining to left atrium and others connecting anomalously	449594001	Rare developmental defect during embryogenesis
Divided left atrium with some pulmonary veins to proximal chamber draining to left atrium and others connecting directly to left atrium	449593007	Rare developmental defect during embryogenesis
Divided left atrium with some pulmonary veins to proximal chamber draining to right atrium	449429001	Rare developmental defect during embryogenesis
Divided left atrium with some pulmonary veins to proximal chamber draining to right atrium and others connecting anomalously	449595000	Rare developmental defect during embryogenesis
Divided right atrium	274947007	Rare developmental defect during embryogenesis
DK phocomelia syndrome	719021005	Rare developmental defect during embryogenesis
DNMT3A-related overgrowth syndrome	768843007	Rare developmental defect during embryogenesis
Dobrow syndrome	782940006	Rare developmental defect during embryogenesis
Dolichocephalic dwarfism	39401000	Rare developmental defect during embryogenesis
Donnai-Barrow syndrome	702418009	Rare developmental defect during embryogenesis
DONSON-related microcephaly, short stature, limb abnormalities spectrum	1236845001	Rare developmental defect during embryogenesis
DOORS syndrome	719800009	Rare developmental defect during embryogenesis
Double orifice of mitral valve	253402005	Rare developmental defect during embryogenesis
Double outlet right ventricle with intact ventricular septum	447284002	Rare developmental defect during embryogenesis
Double outlet right ventricle with subaortic or doubly committed ventricular septal defect and pulmonary stenosis Fallot type	871599009	Rare developmental defect during embryogenesis
Double outlet right ventricle with subaortic or doubly committed ventricular septal defect without pulmonary stenosis - ventricular septal defect type	762251008	Rare developmental defect during embryogenesis
Double outlet right ventricle with subaortic ventricular septal defect and pulmonary stenosis Fallot type	871601006	Rare developmental defect during embryogenesis
Double urethra	69015003	Rare developmental defect during embryogenesis
Double urinary meatus	7601009	Rare developmental defect during embryogenesis
Double uterus, hemivagina, renal agenesis syndrome	722431007	Rare developmental defect during embryogenesis
Double Y syndrome	50749006	Rare developmental defect during embryogenesis
Doubling of uterus with doubling of cervix and vagina	360422007	Rare developmental defect during embryogenesis
Doubling of uterus with doubling of cervix and vagina with obstruction	1.08357e+16	Rare developmental defect during embryogenesis
Down syndrome co-occurrent with leukemoid reaction associated transient neonatal pustulosis	840505007	Rare developmental defect during embryogenesis
Duane anomaly, myopathy, scoliosis syndrome	722432000	Rare developmental defect during embryogenesis
Duane-radial ray syndrome	699867001	Rare developmental defect during embryogenesis
Dubowitz's syndrome	2593002	Rare developmental defect during embryogenesis
Duplication of duodenum	60680007	Rare developmental defect during embryogenesis
Duplication of eyebrow and syndactyly syndrome	733070005	Rare developmental defect during embryogenesis
Duplication of pituitary gland	778005007	Rare developmental defect during embryogenesis
Dural carotid cavernous fistula	423462008	Rare developmental defect during embryogenesis
Dwarfism, alopecia, pseudoanodontia, cutis laxa	239025003	Rare developmental defect during embryogenesis
DYRK1A-related intellectual disability syndrome	1179301003	Rare developmental defect during embryogenesis
DYRK1A-related intellectual disability syndrome due to 21q22.13q22.2 microdeletion	783619003	Rare developmental defect during embryogenesis
Dysmorphism, pectus carinatum, joint laxity syndrome	733038005	Rare developmental defect during embryogenesis
Dysmorphism, short stature, deafness, disorder of sex development syndrome	733050004	Rare developmental defect during embryogenesis
Dysphagia lusoria	231719009	Rare developmental defect during embryogenesis
Dysraphism, cleft lip and palate, limb reduction defect syndrome	1208338004	Rare developmental defect during embryogenesis
Early congenital syphilis - latent	186833000	Rare developmental defect during embryogenesis
Early congenital syphilis (less than 2 years)	4359001	Rare developmental defect during embryogenesis
Early congenital syphilis with symptoms	266125005	Rare developmental defect during embryogenesis
Early latent congenital syphilis, positive serology, negative spinal fluid	46235002	Rare developmental defect during embryogenesis
Early-onset epileptic encephalopathy and intellectual disability due to GRIN2A mutation	770431001	Rare developmental defect during embryogenesis
Early onset parkinsonism and intellectual disability syndrome	716107009	Rare developmental defect during embryogenesis
Early-onset progressive diffuse brain atrophy, microcephaly, muscle weakness, optic atrophy syndrome	1172593006	Rare developmental defect during embryogenesis
Early-onset progressive encephalopathy, hearing loss, pons hypoplasia, brain atrophy syndrome	1169356004	Rare developmental defect during embryogenesis
Early-onset seizures, distal limb anomalies, facial dysmorphism, global developmental delay syndrome	1187042007	Rare developmental defect during embryogenesis
Early-onset X-linked optic atrophy	721200000	Rare developmental defect during embryogenesis
Ear, patella, short stature syndrome	703508009	Rare developmental defect during embryogenesis
Ebstein's anomaly of left sided tricuspid valve with discordant atrioventricular connections	447915002	Rare developmental defect during embryogenesis
Ebstein's anomaly of tricuspid valve with atrialization of right ventricular chamber	449158005	Rare developmental defect during embryogenesis
Ebstein's anomaly with atrial septal defect	17394001	Rare developmental defect during embryogenesis
Ebstein's anomaly with functional tricuspid stenosis	448074008	Rare developmental defect during embryogenesis
Ectasia of left atrial appendage	770432008	Rare developmental defect during embryogenesis
Ectasia of right atrial appendage	770433003	Rare developmental defect during embryogenesis
Ectodermal dysplasia and sensorineural deafness syndrome	732953008	Rare developmental defect during embryogenesis
Ectodermal dysplasia, hyperhidrosis, cutaneous syndactyly syndrome	1279835008	Rare developmental defect during embryogenesis
Ectodermal dysplasia, intellectual disability, central nervous system malformation syndrome	734017008	Rare developmental defect during embryogenesis
Ectodermal dysplasia, syndactyly and pili torti	239024004	Rare developmental defect during embryogenesis
Ectodermal dysplasia syndactyly syndrome	771335004	Rare developmental defect during embryogenesis
Ectodermal dysplasia trichoodontoonychial type	734018003	Rare developmental defect during embryogenesis
Ectodermal dysplasia with blindness syndrome	721208007	Rare developmental defect during embryogenesis
Ectodermal dysplasia with ectrodactyly and macular dystrophy syndrome	720856002	Rare developmental defect during embryogenesis
Ectodermal dysplasia with hair-nail defect	239035009	Rare developmental defect during embryogenesis
Ectodermal dysplasia with hair-tooth-nail defects	239015008	Rare developmental defect during embryogenesis
Ectodermal dysplasia with hair-tooth-nail-sweating defect	239006001	Rare developmental defect during embryogenesis
Ectodermal dysplasia with natal teeth Turnpenny type	715576000	Rare developmental defect during embryogenesis
Ectrodactyly-ectodermal dysplasia-clefting syndrome	39788007	Rare developmental defect during embryogenesis
Ectrodactyly polydactyly syndrome	771177009	Rare developmental defect during embryogenesis
Edinburgh malformation syndrome	771178004	Rare developmental defect during embryogenesis
Eisenmenger's syndrome	445928005	Rare developmental defect during embryogenesis
Emanuel syndrome	702417004	Rare developmental defect during embryogenesis
Emberger syndrome	700057001	Rare developmental defect during embryogenesis
Embryopathy caused by acitretin	890202007	Rare developmental defect during embryogenesis
Emery Nelson syndrome	773768000	Rare developmental defect during embryogenesis
Encephalopathy, intracerebral calcification, retinal degeneration syndrome	733049004	Rare developmental defect during embryogenesis
Encircling double aortic arch	764521002	Rare developmental defect during embryogenesis
Endocrine-cerebro-osteodysplasia syndrome	723309006	Rare developmental defect during embryogenesis
Enteric duplication	253795001	Rare developmental defect during embryogenesis
Ependymal cyst	230792007	Rare developmental defect during embryogenesis
Ependymal cyst of spinal cord	446940004	Rare developmental defect during embryogenesis
Ependymal cyst of ventricle of brain	447232008	Rare developmental defect during embryogenesis
EPHB4-related lymphatic-related hydrops fetalis	1222666002	Rare developmental defect during embryogenesis
Epibulbar lipodermoid, preauricular appendage, polythelia syndrome	1208480004	Rare developmental defect during embryogenesis
Epidermal nevus syndrome	239112008	Rare developmental defect during embryogenesis
Epilepsy, microcephaly, skeletal dysplasia syndrome	733031004	Rare developmental defect during embryogenesis
Epiphyseal dysplasia, hearing loss, dysmorphism syndrome	766870005	Rare developmental defect during embryogenesis
Escobar syndrome	80773006	Rare developmental defect during embryogenesis
Esophageal atresia with tracheo-esophageal fistula	204659003	Rare developmental defect during embryogenesis
Esophageal duplication cyst	721161005	Rare developmental defect during embryogenesis
Estren-Dameshek anemia	46760003	Rare developmental defect during embryogenesis
Ethmocephalus	55709000	Rare developmental defect during embryogenesis
EVEN-plus syndrome	1260203008	Rare developmental defect during embryogenesis
Expanded rubella syndrome	79303006	Rare developmental defect during embryogenesis
Exstrophy epispadias complex	1230270001	Rare developmental defect during embryogenesis
Exstrophy of bladder sequence	61758007	Rare developmental defect during embryogenesis
Exstrophy of cloaca sequence	20815007	Rare developmental defect during embryogenesis
Extensor tendons of finger anomalies	782937006	Rare developmental defect during embryogenesis
External auditory canal atresia, vertical talus, hypertelorism syndrome	783774006	Rare developmental defect during embryogenesis
Extralobar bronchopulmonary sequestration	29938001	Rare developmental defect during embryogenesis
Extrapulmonary subpleural pulmonary sequestration	10375008	Rare developmental defect during embryogenesis
Extrasystoles, short stature, hyperpigmentation, microcephaly syndrome	771179007	Rare developmental defect during embryogenesis
Facial dysmorphism, anorexia, cachexia, eye and skin anomalies syndrome	782949007	Rare developmental defect during embryogenesis
Facial dysmorphism, cleft palate, loose skin syndrome	763278004	Rare developmental defect during embryogenesis
Facial dysmorphism, conductive hearing loss, heart defect syndrome	763279007	Rare developmental defect during embryogenesis
Facial dysmorphism, developmental delay, behavioral abnormalities syndrome due to 10p11.21p12.31 microdeletion	783061008	Rare developmental defect during embryogenesis
Facial dysmorphism, immunodeficiency, livedo, short stature syndrome	771515001	Rare developmental defect during embryogenesis
Facial dysmorphism, macrocephaly, myopia, Dandy-Walker malformation syndrome	733417008	Rare developmental defect during embryogenesis
Faciocardiorenal syndrome	723333000	Rare developmental defect during embryogenesis
Fallot complex with intellectual disability and growth delay syndrome	723336008	Rare developmental defect during embryogenesis
Fallot's trilogy	204351007	Rare developmental defect during embryogenesis
Familial aplasia of the vermis	253175003	Rare developmental defect during embryogenesis
Familial bicuspid aortic valve	770435005	Rare developmental defect during embryogenesis
Familial caudal dysgenesis	722493007	Rare developmental defect during embryogenesis
Familial congenital nasolacrimal duct obstruction	1230016009	Rare developmental defect during embryogenesis
Familial digital arthropathy and brachydactyly syndrome	717192003	Rare developmental defect during embryogenesis
Familial hypoplastic, glomerulocystic kidney	253864004	Rare developmental defect during embryogenesis
Familial idiopathic dilatation of right atrium	716773002	Rare developmental defect during embryogenesis
Familial infantile bilateral striatal necrosis	1208478005	Rare developmental defect during embryogenesis
Familial intestinal malrotation	253789002	Rare developmental defect during embryogenesis
Familial isolated clinodactyly of finger	763691008	Rare developmental defect during embryogenesis
Familial isolated congenital asplenia	726708009	Rare developmental defect during embryogenesis
Familial median cleft of upper and lower lip	718552009	Rare developmental defect during embryogenesis
Familial megalencephaly	253168004	Rare developmental defect during embryogenesis
Familial mitral valve prolapse	233858000	Rare developmental defect during embryogenesis
Familial omphalocele syndrome with facial dysmorphism	770900000	Rare developmental defect during embryogenesis
Familial osteodysplasia Anderson type	773278003	Rare developmental defect during embryogenesis
Familial patent arterial duct	1179298002	Rare developmental defect during embryogenesis
Familial porencephaly	1162864000	Rare developmental defect during embryogenesis
Familial progressive retinal dystrophy, iris coloboma, congenital cataract syndrome	1172636006	Rare developmental defect during embryogenesis
Familial scaphocephaly syndrome McGillivray type	725030006	Rare developmental defect during embryogenesis
Familial supernumerary nipple	766927009	Rare developmental defect during embryogenesis
Familial thoracic aortic aneurysm and aortic dissection	764965000	Rare developmental defect during embryogenesis
Fanconi anemia of complementation group C	1285021005	Rare developmental defect during embryogenesis
Fanconi's anemia	30575002	Rare developmental defect during embryogenesis
FBLN1-related developmental delay, central nervous system anomaly, syndactyly syndrome	774070008	Rare developmental defect during embryogenesis
Feingold syndrome	702431004	Rare developmental defect during embryogenesis
Female epispadias	205026007	Rare developmental defect during embryogenesis
Female restricted epilepsy with intellectual disability syndrome	716706009	Rare developmental defect during embryogenesis
Femoral hypoplasia - unusual facies syndrome	13280000	Rare developmental defect during embryogenesis
Femur fibula ulna complex	1230098009	Rare developmental defect during embryogenesis
Fenestrated atrial septal defect within oval fossa	728471000000108	Rare developmental defect during embryogenesis
Fenestrated interatrial communication within oval fossa	448575000	Rare developmental defect during embryogenesis
Fetal alcohol syndrome	205788004	Rare developmental defect during embryogenesis
Fetal aminopterin syndrome	65986000	Rare developmental defect during embryogenesis
Fetal carbamazepine syndrome	254249002	Rare developmental defect during embryogenesis
Fetal cocaine syndrome	254250002	Rare developmental defect during embryogenesis
Fetal cytomegalovirus syndrome	276701009	Rare developmental defect during embryogenesis
Fetal diethylstilbestrol syndrome	716005004	Rare developmental defect during embryogenesis
Fetal encasement syndrome	1220575002	Rare developmental defect during embryogenesis
Fetal epignathus	897278005	Rare developmental defect during embryogenesis
Fetal epignathus with conjoined twins	897279002	Rare developmental defect during embryogenesis
Fetal hydantoin syndrome	70065001	Rare developmental defect during embryogenesis
Fetal iodine syndrome	718228001	Rare developmental defect during embryogenesis
Fetal methyl mercury syndrome	62110005	Rare developmental defect during embryogenesis
Fetal minoxidil syndrome	254251003	Rare developmental defect during embryogenesis
Fetal parvovirus syndrome	715197005	Rare developmental defect during embryogenesis
Fetal toluene syndrome	254254006	Rare developmental defect during embryogenesis
Fetal trimethadione syndrome	66351003	Rare developmental defect during embryogenesis
Fetal valproate syndrome	17231009	Rare developmental defect during embryogenesis
Fetal varicella syndrome	715223009	Rare developmental defect during embryogenesis
Fetal warfarin syndrome	38323006	Rare developmental defect during embryogenesis
FG syndrome type 1	1237179007	Rare developmental defect during embryogenesis
Fibrous skin tumor of tuberous sclerosis	36025004	Rare developmental defect during embryogenesis
Fibular aplasia and complex brachydactyly	715474004	Rare developmental defect during embryogenesis
Fibular aplasia and ectrodactyly syndrome	720952001	Rare developmental defect during embryogenesis
Fibular aplasia, tibial campomelia, oligo-syndactyly syndrome	783156008	Rare developmental defect during embryogenesis
Fibular dimelia diplopodia syndrome	720953006	Rare developmental defect during embryogenesis
Filippi syndrome	720954000	Rare developmental defect during embryogenesis
Fine Lubinsky syndrome	720955004	Rare developmental defect during embryogenesis
Finger hyperphalangy, toe anomalies, severe pectus excavatum syndrome	782758009	Rare developmental defect during embryogenesis
First branchial cleft cyst	73371000119103	Rare developmental defect during embryogenesis
Flat face, microstomia, ear anomaly syndrome	773750003	Rare developmental defect during embryogenesis
FLNA-related X-linked myxomatous valvular dysplasia	1186709006	Rare developmental defect during embryogenesis
Floating-Harbor syndrome	312214005	Rare developmental defect during embryogenesis
Flynn-Aird syndrome	239056006	Rare developmental defect during embryogenesis
[truncated: 10,473 more rows]

## Sheet: Suppl_table_S3
Supplementary Table 3: Rare Disease mappings between GARD, Orphanet, SNOMED-CT and ICD-10 codes.
SNOMED-CT codes in this table only represent the parent SNOMED-CT concepts and not the descendents. All descendents are shown in Supplementary Table 2.
GardID	Rare Disease Name	OrphaCode	Orphanet Linearization Class	SNOMED-CT code	ICD-10 Code
1	GRACILE syndrome	53693	Rare inborn errors of metabolism	703388005
3	Ablepharon macrostomia syndrome	920	Rare developmental defect during embryogenesis	718575002
5	Abetalipoproteinemia	14	Rare endocrine disease	190787008
7	Acromicric dysplasia	969	Rare bone disease	254090007
11	Alternating hemiplegia of childhood	2131	Rare neurologic disease	230466004
13	Aniridia-cerebellar ataxia-intellectual disability syndrome	1065	Rare developmental defect during embryogenesis	253176002
16	Ocular motor apraxia, Cogan type	1125	Rare ophthalmic disorder	405809000
17	Arachnoid cyst	2356	Rare developmental defect during embryogenesis	33595009
19	Dihydropyrimidine dehydrogenase deficiency	1675	Rare inborn errors of metabolism	77365006
22	Björnstad syndrome	123	Rare inborn errors of metabolism	67817003
23	Blepharophimosis-ptosis-epicanthus inversus syndrome	126	Rare developmental defect during embryogenesis	715391004
26	Cat-eye syndrome	195	Rare developmental defect during embryogenesis	26445008
27	Cat-scratch disease	50839	Rare infectious disease	79974007	A28.1
28	Catel-Manzke syndrome	1388	Rare developmental defect during embryogenesis	722383001
29	CHARGE syndrome	138	Rare developmental defect during embryogenesis	47535005
31	Serpiginous choroiditis	35686	Rare ophthalmic disorder	312491004
35	Tetrasomy 18p	3307	Rare developmental defect during embryogenesis	698849002
39	WT limb-blood syndrome	3466	Rare developmental defect during embryogenesis	719019000
42	Tetrasomy 9p	3310	Rare developmental defect during embryogenesis	715530004
43	Mosaic trisomy 9	99776	Rare developmental defect during embryogenesis	764989007
44	Haim-Munk syndrome	2342	Rare developmental defect during embryogenesis	719973009
45	Congenital varicella syndrome	291	Rare developmental defect during embryogenesis	715223009	P35.8
47	Crigler-Najjar syndrome type 1	79234	Rare hepatic disease	8933000
48	Isolated cytochrome C oxidase deficiency	254905	Rare inborn errors of metabolism	1264009006
49	De Barsy syndrome	2962	Rare inborn errors of metabolism	59252009
54	Duodenal atresia	1203	Rare developmental defect during embryogenesis	51118003
59	Spinocerebellar ataxia type 34	1955	Rare skin disease	719255000
60	Iridocorneal endothelial syndrome	64734	Rare ophthalmic disorder	129623003
61	Femoral-facial syndrome	1988	Rare developmental defect during embryogenesis	13280000
62	Filippi syndrome	3255	Rare developmental defect during embryogenesis	720954000
64	Fountain syndrome	3219	Rare developmental defect during embryogenesis	720957007
65	Galloway-Mowat syndrome	2065	Rare developmental defect during embryogenesis	721297008
66	Gorlin-Chaudhry-Moss syndrome	2095	Rare developmental defect during embryogenesis	205800003
68	Hypoglossia-hypodactyly syndrome	989	Rare developmental defect during embryogenesis	35031005
69	Hantavirus pulmonary syndrome	319247	Rare infectious disease	120639003	B33.4 || J17.1
70	Kasabach-Merritt syndrome	2330	Rare hematologic disease	86635005
73	X-linked hyper-IgM syndrome	101088	Rare immune disease	403835002
76	Hypohidrotic ectodermal dysplasia	238468	Rare developmental defect during embryogenesis	239006001
79	Metaphyseal chondrodysplasia, Jansen type	33067	Rare bone disease	24629003
80	Johanson-Blizzard syndrome	2315	Rare developmental defect during embryogenesis	75979009
82	KBG syndrome	2332	Rare developmental defect during embryogenesis	711156009
85	Thanatophoric dysplasia	2655	Rare bone disease	29352008	Q77.1
86	Chudley-McCullough syndrome	314597	Rare developmental defect during embryogenesis	773610007
87	Microphthalmia, Lenz type	568	Rare developmental defect during embryogenesis	438504004
88	Leri pleonosteosis	2900	Rare developmental defect during embryogenesis	41656005
92	Mal de Meleda	87503	Rare skin disease	239069005
93	Monilethrix	573	Rare skin disease	69488000
94	Mucolipidosis type IV	578	Rare inborn errors of metabolism	725296006
95	Mulibrey nanism	2576	Rare developmental defect during embryogenesis	81604003
102	Neu-Laxova syndrome	2671	Rare developmental defect during embryogenesis	77817004
104	Ochoa syndrome	2704	Rare developmental defect during embryogenesis	236533008
105	Oculocerebral hypopigmentation syndrome, Cross type	2719	Rare developmental defect during embryogenesis	17827007
106	Oculocerebrocutaneous syndrome	1647	Rare developmental defect during embryogenesis	403554008
109	Progressive osseous heteroplasia	2762	Rare bone disease	719271000
111	Recurrent respiratory papillomatosis	60032	Rare respiratory disease	472827002
112	Infant acute respiratory distress syndrome	70587	Rare respiratory disease	46775006	P22.0
114	X-linked Charcot-Marie-Tooth disease type 5	99014	Rare developmental defect during embryogenesis	763460007
117	Schinzel-Giedion syndrome	798	Rare developmental defect during embryogenesis	18899000
118	Ulnar-mammary syndrome	3138	Rare developmental defect during embryogenesis	700211007
122	Singleton-Merten dysplasia	85191	Rare bone disease	254114000
125	Acrokeratoelastoidosis of Costa	38	Rare skin disease	111029001
127	Summitt syndrome	3210	Rare developmental defect during embryogenesis	733606001
134	Spondyloepimetaphyseal dysplasia congenita, Strudwick type	93346	Rare bone disease	702350003
139	Familial atrial myxoma	615	Rare cardiac disease	233855002
140	Small bowel atresia	1201	Rare developmental defect during embryogenesis	84296002
143	Hypertrichosis cubiti	2220	Rare developmental defect during embryogenesis	771181009
144	Prominent glabella-microcephaly-hypogenitalism syndrome	2083	Rare developmental defect during embryogenesis	716023007
155	Laurin-Sandrow syndrome	2378	Rare developmental defect during embryogenesis	715440003
156	Muscle-eye-brain disease	588	Rare developmental defect during embryogenesis	277950001
157	Hirschsprung disease-deafness-polydactyly syndrome	2155	Rare developmental defect during embryogenesis	721221000
158	Sarcosinemia	3129	Rare inborn errors of metabolism	64852002
159	Scalp-ear-nipple syndrome	2036	Rare developmental defect during embryogenesis	721888002
160	Satoyoshi syndrome	3130	Rare systemic or rheumatologic disease	763630007
162	Cleft palate-large ears-small head syndrome	2013	Rare developmental defect during embryogenesis	763130006
166	Schizencephaly	799	Rare developmental defect during embryogenesis	253159001
169	Schneckenbecken dysplasia	3144	Rare bone disease	254049009
172	Macrocephaly-short stature-paraplegia syndrome	2427	Rare developmental defect during embryogenesis	722033000
175	Free sialic acid storage disease, infantile form	309324	Rare inborn errors of metabolism	34566007
176	Macrophagic myofasciitis	592	Rare neurologic disease	718175009
177	Macrosomia-microphthalmia-cleft palate syndrome	2432	Rare developmental defect during embryogenesis	773282001
178	MOMO syndrome	2563	Rare developmental defect during embryogenesis	724137002
180	MYH9-related disease	182050	Rare hematologic disease	712922002
181	Stargardt disease	827	Rare ophthalmic disorder	70099003
182	Best vitelliform macular dystrophy	1243	Rare ophthalmic disorder	763387005
184	Yellow nail syndrome	662	Rare respiratory disease	400211001
192	Cataract-intellectual disability-anal atresia-urinary defects syndrome	1381	Rare developmental defect during embryogenesis	715989002
193	Opitz GBBB syndrome	2745	Rare developmental defect during embryogenesis	81771002
194	Gamma-aminobutyric acid transaminase deficiency	2066	Rare inborn errors of metabolism	237941007
195	Hyperkalemic periodic paralysis	682	Rare neurologic disease	304737009
198	Proximal spinal muscular atrophy type 3	83419	Rare neurologic disease	54280009
200	Central serous chorioretinopathy	443079	Rare ophthalmic disorder	312956001
201	Ascher syndrome	1253	Rare developmental defect during embryogenesis	28599006
206	Nephronophthisis	655	Rare renal disease	204958008
207	Alveolar echinococcosis	284	Rare infectious disease	21009004
212	Oculodental syndrome, Rutherfurd type	2709	Rare developmental defect during embryogenesis	699754008
213	Axial mesodermal dysplasia spectrum	1834	Rare developmental defect during embryogenesis	765755006
215	Familial caudal dysgenesis	1768	Rare developmental defect during embryogenesis	722493007
216	Camptodactyly-joint contractures-facial skeletal defects syndrome	1323	Rare developmental defect during embryogenesis	715986009
218	Rotor syndrome	3111	Rare hepatic disease	32891000
220	Peripartum cardiomyopathy	563	Rare cardiac disease	62377009	O90.3
223	Vestibular schwannoma	252175	Rare neoplastic disease	126949007
224	Radio-renal syndrome	3015	Rare developmental defect during embryogenesis	766765009
225	Radial hemimelia	93321	Rare developmental defect during embryogenesis	61900003	Q71.4
226	Rabson-Mendenhall syndrome	769	Rare endocrine disease	33559001
229	Gómez-López-Hernández syndrome	1532	Rare developmental defect during embryogenesis	722451006
230	Microcephaly-deafness-intellectual disability syndrome	2533	Rare developmental defect during embryogenesis	716112005
231	CACH syndrome	135	Rare neurologic disease	447351004
232	Medullary sponge kidney	1309	Rare developmental defect during embryogenesis	236443009
234	D-glyceric aciduria	941	Rare inborn errors of metabolism	237980004
236	Hydrocephalus-blue sclerae-nephropathy syndrome	2186	Rare developmental defect during embryogenesis	773280009
237	Dahlberg-Borer-Newcomer syndrome	1563	Rare developmental defect during embryogenesis	721083007
238	Odontomatosis-aortae esophagus stenosis syndrome	2724	Rare developmental defect during embryogenesis	716180009
239	Say-Barber-Miller syndrome	3132	Rare developmental defect during embryogenesis	721903007
241	Scalp defects-postaxial polydactyly syndrome	1003	Rare developmental defect during embryogenesis	726629006
243	Trigonocephaly-short stature-developmental delay syndrome	3369	Rare developmental defect during embryogenesis	733066002
246	Schisis association	63862	Rare developmental defect during embryogenesis	718095000
247	SCARF syndrome	3134	Rare developmental defect during embryogenesis	734173003
248	Cataract-deafness-hypogonadism syndrome	1383	Rare developmental defect during embryogenesis	722378009
250	Schwartz-Jampel syndrome	800	Rare bone disease	29145002
257	Intellectual disability-balding-patella luxation-acromicria syndrome	3041	Rare developmental defect during embryogenesis	722002002
258	Radial hypoplasia-triphalangeal thumbs-hypospadias-maxillary diastema syndrome	2252	Rare developmental defect during embryogenesis	716092007
259	Nephrogenic diabetes insipidus-intracranial calcification-short stature-facial dysmorphism syndrome	3145	Rare renal disease	716200002
262	NARP syndrome	644	Rare neurologic disease	237984008
264	Lowry-Wood syndrome	1824	Rare bone disease	721975004
265	Trichodental syndrome	3351	Rare developmental defect during embryogenesis	277810000
267	Keipert syndrome	2662	Rare developmental defect during embryogenesis	763774001
269	IVIC syndrome	2307	Rare developmental defect during embryogenesis	722019000
270	Nicolaides-Baraitser syndrome	3051	Rare developmental defect during embryogenesis	401046009
272	VACTERL with hydrocephalus	3412	Rare developmental defect during embryogenesis	719043002
273	Wrinkly skin syndrome	2834	Rare skin disease	238875009
274	X-linked immunoneurologic disorder	2571	Rare neurologic disease	719827008
277	Pilodental dysplasia-refractive errors syndrome	2892	Rare developmental defect during embryogenesis	771240009
280	Hidrotic ectodermal dysplasia, Halal type	1809	Rare developmental defect during embryogenesis	721147000
282	Lethal osteosclerotic bone dysplasia	1832	Rare bone disease	389239007
284	Lymphedema-atrial septal defects-facial changes syndrome	86915	Rare developmental defect during embryogenesis	721978002
287	Hypertelorism-hypospadias-polysyndactyly syndrome	2211	Rare developmental defect during embryogenesis	721835008
288	Hallermann-Streiff syndrome	2108	Rare developmental defect during embryogenesis	7903009
290	Hallermann-Streiff-like syndrome	2109	Rare developmental defect during embryogenesis	1197057002
292	Ichthyosis-alopecia-eclabion-ectropion-intellectual disability syndrome	2269	Rare developmental defect during embryogenesis	763404001
296	Short tarsus-absence of lower eyelashes syndrome	2832	Rare developmental defect during embryogenesis	721075001
298	Hypergonadotropic hypogonadism-cataract syndrome	2410	Rare developmental defect during embryogenesis	721233005
299	Late-onset localized junctional epidermolysis bullosa-intellectual disability syndrome	231556	Rare skin disease	773692000
302	Kostmann syndrome	99749	Rare immune disease	770942003
304	Blau syndrome	90340	Rare systemic or rheumatologic disease	818950005
305	Conductive deafness-ptosis-skeletal anomalies syndrome	3236	Rare developmental defect during embryogenesis	763213001
306	Camptodactyly-arthropathy-coxa-vara-pericarditis syndrome	2848	Rare systemic or rheumatologic disease	771187008
307	Jacobsen syndrome	2308	Rare developmental defect during embryogenesis	715438008
310	CHIME syndrome	3474	Rare developmental defect during embryogenesis	720639008
312	Robinow syndrome	97360	Rare developmental defect during embryogenesis	76520005
314	Saccharopinuria	3124	Rare inborn errors of metabolism	111397004
320	Fibulo-ulnar hypoplasia-renal anomalies syndrome	2256	Rare developmental defect during embryogenesis	716094008
321	Nail-patella-like renal disease	2613	Rare renal disease	236527004
322	Senior-Loken syndrome	3156	Rare renal disease	236531005
324	Hypogonadotropic hypogonadism-frontoparietal alopecia syndrome	2230	Rare endocrine disease	721842008
325	Twin to twin transfusion syndrome	95431	Rare gynecologic or obstetric disease	13404009
329	Wells syndrome	901	Rare skin disease	238931006	L98.3
330	Wiedemann-Rautenstrauch syndrome	3455	Rare developmental defect during embryogenesis	238874008
331	Yunis-Varon syndrome	3472	Rare bone disease	389171005
332	Cutis gyrata-acanthosis nigricans-craniosynostosis syndrome	1555	Rare developmental defect during embryogenesis	703528008
333	Lymphedema-distichiasis syndrome	33001	Rare developmental defect during embryogenesis	8634009
334	Dyschromatosis symmetrica hereditaria	41	Rare skin disease	239085000
336	Autosomal recessive spastic paraplegia type 23	101003	Rare neurologic disease	726608002
341	Young syndrome	3471	Rare respiratory disease	233666007
343	Pontocerebellar hypoplasia type 4	166063	Rare developmental defect during embryogenesis	718608006
344	Holoprosencephaly-postaxial polydactyly syndrome	2166	Rare developmental defect during embryogenesis	716091000
345	X-linked intellectual disability-hypogonadism-ichthyosis-obesity-short stature syndrome	3055	Rare developmental defect during embryogenesis	765471005
346	Hoyeraal-Hreidarsson syndrome	3322	Rare developmental defect during embryogenesis	707276009
347	Pancreatic hypoplasia-diabetes-congenital heart disease syndrome	2255	Rare endocrine disease	722206009
348	Yolk sac tumor	876	Rare neoplastic disease	404081005
350	Skeletal dysplasia-epilepsy-short stature syndrome	1858	Rare developmental defect during embryogenesis	715428003
351	Dacryocystitis-osteopoikilosis syndrome	1562	Rare bone disease	721082002
354	Osteopenia-intellectual disability-sparse hair syndrome	2324	Rare bone disease	732954002
358	W syndrome	2804	Rare developmental defect during embryogenesis	719020006
359	Cranioectodermal dysplasia	1515	Rare developmental defect during embryogenesis	254093009
360	Abruzzo-Erickson syndrome	921	Rare developmental defect during embryogenesis	718574003
361	Acalvaria	945	Rare developmental defect during embryogenesis	203923004
363	Acatalasemia	926	Rare inborn errors of metabolism	267454002	E80.3
364	Isolated arrhinia	1134	Rare developmental defect during embryogenesis	111317000
365	Aromatase deficiency	91	Rare endocrine disease	425708006
368	Laryngo-onycho-cutaneous syndrome	2407	Rare skin disease	722675000
369	Xq21 microdeletion syndrome	1435	Rare developmental defect during embryogenesis	717761005
370	Cholestasis-lymphedema syndrome	1414	Rare developmental defect during embryogenesis	28724005
371	Qazi-Markouizos syndrome	3010	Rare neurologic disease	721887007
372	Neurofibromatosis-Noonan syndrome	638	Rare developmental defect during embryogenesis	715344006
373	Quinquaud folliculitis decalvans	346	Rare skin disease	53593008	L66.2
374	Pectus excavatum-macrocephaly-dysplastic nails syndrome	2835	Rare developmental defect during embryogenesis	763863002
375	Cleft lip/palate-ectodermal dysplasia syndrome	3253	Rare developmental defect during embryogenesis	716248001
376	Acheiropodia	931	Rare developmental defect during embryogenesis	177504007
378	Johnson neuroectodermal syndrome	2316	Rare developmental defect during embryogenesis	721584005
379	Renal tubular dysgenesis	3033	Rare developmental defect during embryogenesis	702397002
380	Knobloch syndrome	1571	Rare developmental defect during embryogenesis	703542000
381	Arachnodactyly-abnormal ossification-intellectual disability syndrome	1129	Rare developmental defect during embryogenesis	720501007
383	Albers-Schönberg osteopetrosis	53	Rare bone disease	725050005
384	ADULT syndrome	978	Rare developmental defect during embryogenesis	720464003
385	Zimmermann-Laband syndrome	3473	Rare developmental defect during embryogenesis	699447001
386	Tetraamelia-multiple malformations syndrome	3301	Rare developmental defect during embryogenesis	716249009
387	Combined immunodeficiency due to ZAP70 deficiency	911	Rare immune disease	716378008
390	Endosteal hyperostosis, Worth type	2790	Rare bone disease	254131007
391	Osteomesopyknosis	2777	Rare bone disease	254125009
393	Tungiasis	879	Rare infectious disease	64612002	B88.1
394	Radioulnar synostosis-microcephaly-scoliosis syndrome	3268	Rare developmental defect during embryogenesis	719162001
395	Retinal degeneration-nanophthalmos-glaucoma syndrome	1574	Rare ophthalmic disorder	723503006
396	Tularemia	3392	Rare infectious disease	19265001
399	46,XX testicular difference of sex development	393	Rare developmental defect during embryogenesis	74398009
400	GAPO syndrome	2067	Rare developmental defect during embryogenesis	721843003
404	Osteoporosis-oculocutaneous hypopigmentation syndrome	2786	Rare bone disease	722113001
405	Subaortic stenosis-short stature syndrome	3191	Rare developmental defect during embryogenesis	783096008
406	Foveal hypoplasia-presenile cataract syndrome	2253	Rare ophthalmic disorder	778042000
407	Ermine phenotype	999	Rare developmental defect during embryogenesis	10170007
409	Pachygyria-intellectual disability-epilepsy syndrome	2798	Rare neurologic disease	763861000
411	Sanjad-Sakati syndrome	2323	Rare developmental defect during embryogenesis	1197148005
412	Cheilitis glandularis	1221	Rare skin disease	26374003
413	Geroderma osteodysplastica	2078	Rare bone disease	254116003
414	Bamforth-Lazarus syndrome	1226	Rare endocrine disease	722375007
415	Pseudoprogeria syndrome	2985	Rare developmental defect during embryogenesis	733086003
418	Pentosuria	2843	Rare inborn errors of metabolism	190764000
424	XK aprosencephaly syndrome	3469	Rare developmental defect during embryogenesis	1162839003
425	Tufted angioma	1063	Rare circulatory system disease	254786000
427	Ptosis-vocal cord paralysis syndrome	2997	Rare ophthalmic disorder	771263004
428	Craniofrontonasal dysplasia-Poland anomaly syndrome	1521	Rare developmental defect during embryogenesis	720757001
429	Constriction rings syndrome	295000	Rare developmental defect during embryogenesis	765206003
431	Microtia	83463	Rare developmental defect during embryogenesis	35045004
433	Apparent mineralocorticoid excess	320	Rare endocrine disease	237770005
434	Hydrocephalus with stenosis of the aqueduct of Sylvius	2182	Rare developmental defect during embryogenesis	71779008
435	Cleft lip-retinopathy syndrome	1995	Rare developmental defect during embryogenesis	732247000
436	Adult-onset Still disease	829	Rare systemic or rheumatologic disease	239920006	M06.1
438	Alpha-sarcoglycan-related limb-girdle muscular dystrophy R3	62	Rare neurologic disease	715340002
448	Vici syndrome	1493	Rare developmental defect during embryogenesis	719824001
453	Acanthosis nigricans-insulin resistance-muscle cramps-acral enlargement syndrome	90301	Rare endocrine disease	718715007
454	Accessory pancreas	674	Rare developmental defect during embryogenesis	79037006
456	Achalasia-microcephaly syndrome	929	Rare developmental defect during embryogenesis	718573009
457	Triple A syndrome	869	Rare endocrine disease	45414006
458	Spondylometaphyseal dysplasia, A4 type	168555	Rare bone disease	782912001
459	Achondrogenesis type 1A	93299	Rare bone disease	42725006
460	Achondrogenesis type 1B	93298	Rare bone disease	14870002
465	Isovaleric acidemia	33	Rare inborn errors of metabolism	87827003
467	Propionic acidemia	35	Rare inborn errors of metabolism	69080001
469	Pyramidal molars-abnormal upper lip syndrome	2561	Rare developmental defect during embryogenesis	722280000
475	Acquired prothrombin deficiency	26348	Rare hematologic disease	191298004
476	Acquired ichthyosis	454	Rare skin disease	8691004	L85.0
480	Acro-renal-mandibular syndrome	958	Rare developmental defect during embryogenesis	720414005
484	Acrofrontofacionasal dysostosis	1784	Rare developmental defect during embryogenesis	720408003
491	Acrodysplasia scoliosis	2956	Rare developmental defect during embryogenesis	773773006
494	Acrofacial dysostosis, Catania type	1786	Rare developmental defect during embryogenesis	720419000
496	Acrofacial dysostosis, Rodríguez type	1788	Rare developmental defect during embryogenesis	720430002
497	Acrofacial dysostosis, Weyers type	952	Rare developmental defect during embryogenesis	277807007
498	Nager syndrome	245	Rare developmental defect during embryogenesis	35520007
499	Acrofacial dysostosis, Palagonia type	1787	Rare developmental defect during embryogenesis	720429007
504	Spondylometaphyseal dysplasia, Schmidt type	93316	Rare bone disease	719304005
506	Acromesomelic dysplasia, Hunter-Thompson type	968	Rare bone disease	389167007
507	Acromesomelic dysplasia, Maroteaux type	40	Rare bone disease	718559000
508	Hajdu-Cheney syndrome	955	Rare bone disease	63122002
512	Acropectorovertebral dysplasia	957	Rare developmental defect during embryogenesis	720457000
514	Acrorenal syndrome	971	Rare developmental defect during embryogenesis	720458005
519	Idiopathic acute eosinophilic pneumonia	724	Rare respiratory disease	724499007
521	Sweet syndrome	3243	Rare skin disease	84625002	L98.2
524	Acute megakaryoblastic leukemia	518	Rare neoplastic disease	277602003
526	Acute myeloblastic leukemia without maturation	98833	Rare neoplastic disease	359640008
527	Acute myeloblastic leukemia with maturation	98834	Rare neoplastic disease	359648001
529	Acute myelomonocytic leukemia	517	Rare neoplastic disease	110005000
536	Acute myeloid leukemia with abnormal bone marrow eosinophils inv(16)(p13q22) or t(16;16)(p13;q22)	98829	Rare neoplastic disease	838355002	C92.5
538	Acute promyelocytic leukemia	520	Rare neoplastic disease	110004001
540	Medium chain acyl-CoA dehydrogenase deficiency	42	Rare inborn errors of metabolism	128596003
546	Adenine phosphoribosyltransferase deficiency	976	Rare renal disease	124274002
547	Adenosine monophosphate deaminase deficiency	45	Rare inborn errors of metabolism	124525004
550	Adenylosuccinate lyase deficiency	46	Rare neurologic disease	15285008
555	X-linked adrenal hypoplasia congenita	95702	Rare endocrine disease	237764004
558	Adrenocortical carcinoma	1501	Rare neoplastic disease	1268459000
559	Neonatal adrenoleukodystrophy	44	Rare inborn errors of metabolism	238061001
562	Adrenomyodystrophy	977	Rare endocrine disease	763311001
564	Proximal spinal muscular atrophy type 4	83420	Rare neurologic disease	85505000
575	Aicardi-Goutières syndrome	51	Rare neurologic disease	230312006
583	Short stature-webbed neck-heart disease syndrome	2865	Rare developmental defect during embryogenesis	721073008
584	Hirschsprung disease-nail hypoplasia-dysmorphism syndrome	2153	Rare developmental defect during embryogenesis	721223002
587	Osteogenesis imperfecta-retinopathy-seizures-intellectual disability syndrome	2773	Rare bone disease	722110003
588	Alar cartilages hypoplasia-coloboma-telecanthus syndrome	2007	Rare developmental defect during embryogenesis	722284009
589	Albinism-deafness syndrome	998	Rare developmental defect during embryogenesis	722285005
592	Ocular albinism with late-onset sensorineural deafness	1000	Rare ophthalmic disorder	722054007
594	Oculocutaneous albinism type 1B	79434	Rare skin disease	82342003
599	Fetal alcohol syndrome	1915	Rare developmental defect during embryogenesis	205788004	Q86.0
600	Glycogen storage disease due to aldolase A deficiency	57	Rare inborn errors of metabolism	1187461004
602	Allergic bronchopulmonary aspergillosis	1164	Rare respiratory disease	37981002
604	Autosomal dominant palmoplantar keratoderma and congenital alopecia	1010	Rare skin disease	719518004
605	Alopecia-contractures-dwarfism-intellectual disability syndrome	1005	Rare developmental defect during embryogenesis	720979002
606	Moynahan syndrome	2574	Rare neurologic disease	788417006
607	Alopecia-epilepsy-pyorrhea-intellectual disability syndrome	1008	Rare developmental defect during embryogenesis	720980004
612	Alopecia-intellectual disability syndrome	2850	Rare developmental defect during embryogenesis	716191002
613	Alopecia totalis	700	Rare skin disease	19754005
614	Alopecia universalis	701	Rare skin disease	86166000
617	Oxoglutaric aciduria	31	Rare inborn errors of metabolism	733630004
621	Alpha-thalassemia	846	Rare hematologic disease	68913001	D56.0
624	Autosomal dominant Alport syndrome	88918	Rare renal disease	717766000
625	Autosomal recessive Alport syndrome	88919	Rare renal disease	717767009
634	Leber congenital amaurosis	65	Rare ophthalmic disorder	193413001
637	Amaurosis-hypertrichosis syndrome	1021	Rare ophthalmic disorder	720983002
640	Congenital amegakaryocytic thrombocytopenia	3319	Rare hematologic disease	716336002
645	Hypoplastic amelogenesis imperfecta	100031	Rare odontologic disease	109476006
646	Enamel-renal syndrome	1031	Rare renal disease	109477002
647	Amelo-onycho-hypohidrotic syndrome	1028	Rare developmental defect during embryogenesis	715404000
654	Beta-mercaptolactate cysteine disulfiduria	1035	Rare inborn errors of metabolism	784373007
664	Anaplastic thyroid carcinoma	142	Rare neoplastic disease	1268458008
668	X-linked sideroblastic anemia and spinocerebellar ataxia	2802	Rare neurologic disease	719816006
670	Aneurysm of sinus of Valsalva	1054	Rare developmental defect during embryogenesis	54160000
671	Angel-shaped phalango-epiphyseal dysplasia	63442	Rare bone disease	720984008
676	Hereditary neurocutaneous malformation	1062	Rare neurologic disease	403775003
683	Angiostrongyliasis	74	Rare infectious disease	61750000
685	Aniridia-absent patella syndrome	1069	Rare developmental defect during embryogenesis	720467005
689	Aniridia-ptosis-intellectual disability-familial obesity syndrome	1067	Rare developmental defect during embryogenesis	720987001
690	Aniridia-renal agenesis-psychomotor retardation syndrome	1064	Rare developmental defect during embryogenesis	733116005
693	Anisakiasis	1070	Rare infectious disease	442652006	B81.0
696	Ankyloblepharon filiforme adnatum-cleft palate syndrome	1072	Rare developmental defect during embryogenesis	783204009
697	Ankyloblepharon filiforme adnatum-imperforate anus syndrome	1074	Rare developmental defect during embryogenesis	773770009
701	Dental ankylosis	1077	Rare odontologic disease	14901003	K03.5
705	Annular pancreas	675	Rare developmental defect during embryogenesis	40315008
713	Matthew-Wood syndrome	2470	Rare developmental defect during embryogenesis	722458000
717	Anophthalmia-megalocornea-cardiopathy-skeletal anomalies syndrome	1101	Rare developmental defect during embryogenesis	720495005
719	Anophthalmia plus syndrome	1104	Rare developmental defect during embryogenesis	720496006
722	Microphthalmia with limb anomalies	1106	Rare developmental defect during embryogenesis	703403003
730	Anti-HLA hyperimmunization	2194	Rare immune disease	720497002
731	Congenital alpha2-antiplasmin deficiency	79	Rare hematologic disease	716746003
735	Antisynthetase syndrome	81	Rare systemic or rheumatologic disease	445187004
738	Congenital aortopulmonary window	2037	Rare developmental defect during embryogenesis	17024001	Q21.4
739	Aortic arch anomaly-facial dysmorphism-intellectual disability syndrome	1110	Rare developmental defect during embryogenesis	763615003
740	Aortic arch interruption	2299	Rare developmental defect during embryogenesis	218728005
743	Supravalvular aortic stenosis	3193	Rare developmental defect during embryogenesis	7169009
748	Aphalangy-syndactyly-microcephaly syndrome	1113	Rare developmental defect during embryogenesis	720498007
753	Aplasia cutis congenita-intestinal lymphangiectasia syndrome	1116	Rare developmental defect during embryogenesis	720500008
756	Aplasia cutis-myopia syndrome	1117	Rare developmental defect during embryogenesis	720499004
759	Familial apolipoprotein C-II deficiency	309020	Rare endocrine disease	33513003
764	Arachnodactyly-intellectual disability-dysmorphism syndrome	1130	Rare developmental defect during embryogenesis	720502000
770	Aromatic L-amino acid decarboxylase deficiency	35708	Rare inborn errors of metabolism	124600004
774	Arterial tortuosity syndrome	3342	Rare circulatory system disease	458432002
784	Arthrogryposis-like hand anomaly-sensorineural deafness syndrome	1144	Rare developmental defect during embryogenesis	720515009
787	Distal arthrogryposis type 1	1146	Rare developmental defect during embryogenesis	715314008
790	Neurogenic arthrogryposis multiplex congenita	1143	Rare developmental defect during embryogenesis	715316005
792	Arthrogryposis multiplex congenita-whistling face syndrome	1150	Rare developmental defect during embryogenesis	720514008
794	Arthrogryposis-renal dysfunction-cholestasis syndrome	2697	Rare developmental defect during embryogenesis	720513002
804	Alagille syndrome	52	Rare developmental defect during embryogenesis	31742004
806	Spastic paraplegia-facial-cutaneous lesions syndrome	2819	Rare neurologic disease	763403007
809	Balantidiasis	1223	Rare infectious disease	57725006	A07.0
812	Bangstad syndrome	1227	Rare endocrine disease	237614004
813	Banki syndrome	1228	Rare developmental defect during embryogenesis	733093004
816	Orofaciodigital syndrome type 4	2753	Rare developmental defect during embryogenesis	239031000
819	Barber-Say syndrome	1231	Rare developmental defect during embryogenesis	408537003
824	Immunodeficiency by defective expression of MHC class II	572	Rare immune disease	71904008	D81.7
826	Frontometaphyseal dysplasia	1826	Rare bone disease	62803002
835	Congenital muscular dystrophy-infantile cataract-hypogonadism syndrome	1875	Rare neurologic disease	715429006
836	Epilepsy-microcephaly-skeletal dysplasia syndrome	1948	Rare developmental defect during embryogenesis	733031004
838	Bazex-Dupré-Christol syndrome	113	Rare skin disease	254820002
842	Ankylosing vertebral hyperostosis with tylosis	2206	Rare developmental defect during embryogenesis	720492008
846	Beemer-Ertbruggen syndrome	1237	Rare developmental defect during embryogenesis	717859007
848	Behçet disease	117	Rare systemic or rheumatologic disease	310701003	M35.2
853	Cloverleaf skull-asphyxiating thoracic dysplasia syndrome	100978	Rare developmental defect during embryogenesis	783181006
857	Benign familial infantile epilepsy	306	Rare neurologic disease	1237571004
860	Cryptorchidism-arachnodactyly-intellectual disability syndrome	1548	Rare developmental defect during embryogenesis	764950001
867	Chronic beryllium disease	133	Rare respiratory disease	18121009	J63.2
869	Beta-mannosidosis	118	Rare inborn errors of metabolism	238047006
871	Beta-thalassemia	848	Rare hematologic disease	65959000	D56.1
872	Beta-ketothiolase deficiency	134	Rare inborn errors of metabolism	124258007
873	Bethlem myopathy	610	Rare neurologic disease	718572004
882	Biemond syndrome type 2	141333	Rare developmental defect during embryogenesis	717887003
884	Bifid nose	2695	Rare developmental defect during embryogenesis	787413007
893	Fallot complex-intellectual disability-growth delay syndrome	3304	Rare developmental defect during embryogenesis	723336008
894	Biotinidase deficiency	79241	Rare inborn errors of metabolism	8808004
895	Microcephalic primordial dwarfism, Montreal type	2617	Rare developmental defect during embryogenesis	765758008
897	Hypertelorism-microtia-facial clefting syndrome	2213	Rare developmental defect during embryogenesis	721836009
905	Blepharophimosis-ptosis-esotropia-syndactyly-short stature syndrome	2057	Rare developmental defect during embryogenesis	717914000
912	Blepharoptosis-myopia-ectopia lentis syndrome	1259	Rare developmental defect during embryogenesis	717915004
914	Blomstrand lethal chondrodysplasia	50945	Rare bone disease	389237009
915	Bloom syndrome	125	Rare developmental defect during embryogenesis	4434006
916	Blount disease	2768	Rare bone disease	880067009
917	Blue cone monochromatism	16	Rare ophthalmic disorder	789676005
918	Brachymorphism-onychodysplasia-dysphalangism syndrome	1292	Rare developmental defect during embryogenesis	720573009
922	Bone dysplasia, lethal Holmgren type	1842	Rare bone disease	732249002
932	Böök syndrome	1262	Rare developmental defect during embryogenesis	722296002
933	Boomerang dysplasia	1263	Rare bone disease	254054000
936	Borjeson-Forssman-Lehmann syndrome	127	Rare developmental defect during embryogenesis	21634003
938	Tricho-retino-dento-digital syndrome	1264	Rare developmental defect during embryogenesis	719910004
942	Diphyllobothriasis	128	Rare infectious disease	187151009	B70.0
943	Botulism	1267	Rare infectious disease	398565003	A05.1
944	Ataxia-hypogonadism-choroidal dystrophy syndrome	1180	Rare developmental defect during embryogenesis	715984007
955	Branchioskeletogenital syndrome	1299	Rare developmental defect during embryogenesis	719097002
957	SPECC1L-related hypertelorism syndrome	1519	Rare developmental defect during embryogenesis	724284005
958	Aymé-Gripp syndrome	1272	Rare developmental defect during embryogenesis	720955004
960	Brachydactylous dwarfism, Mseleni type	2619	Rare bone disease	715470008
966	Brachydactyly-elbow wrist dysplasia syndrome	1275	Rare developmental defect during embryogenesis	764437006
967	Brachydactyly-arterial hypertension syndrome	1276	Rare developmental defect during embryogenesis	720568003
968	Brachydactyly-long thumb syndrome	2946	Rare developmental defect during embryogenesis	733454004
971	Brachydactyly-nystagmus-cerebellar ataxia syndrome	1246	Rare developmental defect during embryogenesis	205828009
972	Brachydactyly-preaxial hallux varus syndrome	1278	Rare developmental defect during embryogenesis	732957009
978	Brachydactyly type A1	93388	Rare developmental defect during embryogenesis	715720006
979	Brachydactyly type A2	93396	Rare developmental defect during embryogenesis	720569006
983	Brachydactyly type A6	93382	Rare developmental defect during embryogenesis	715722003
984	Brachydactyly type A7	93397	Rare developmental defect during embryogenesis	720571006
985	Brachydactyly type B	93383	Rare developmental defect during embryogenesis	389168002
986	Brachydactyly type C	93384	Rare developmental defect during embryogenesis	389169005
987	Brachydactyly type E	93387	Rare developmental defect during embryogenesis	63711009
990	Brachydactyly type A4	93394	Rare developmental defect during embryogenesis	715721005
992	Oculoosteocutaneous syndrome	2713	Rare developmental defect during embryogenesis	722061006
994	Spondyloepiphyseal dysplasia, Maroteaux type	263482	Rare bone disease	719204007
998	Craniosynostosis-Dandy-Walker malformation-hydrocephalus syndrome	1538	Rare developmental defect during embryogenesis	720813007
1002	X-linked mandibulofacial dysostosis	1131	Rare developmental defect during embryogenesis	719813003
1017	Osteogenesis imperfecta	666	Rare bone disease	78314001	Q78.0
1019	Brittle cornea syndrome	90354	Rare systemic or rheumatologic disease	719096006
1025	Bronchogenic cyst	2357	Rare respiratory disease	762195006
1029	Bruck syndrome	2771	Rare bone disease	254113006
1030	Brugada syndrome	130	Rare cardiac disease	418818005
1033	X-linked agammaglobulinemia	47	Rare immune disease	65880007
1037	Primary basilar invagination	2285	Rare neurologic disease	430904007
1038	Hereditary bullous dystrophy, macular type	1867	Rare developmental defect during embryogenesis	725589005
1039	Autosomal dominant epidermolytic ichthyosis	312	Rare skin disease	254167000	Q80.3
1049	Cerebral autosomal dominant arteriopathy-subcortical infarcts-leukoencephalopathy	136	Rare neurologic disease	390936003
1051	Caffey disease	1310	Rare bone disease	24752008
1052	Cataract-hypertrichosis-intellectual disability syndrome	1375	Rare developmental defect during embryogenesis	722379001
1053	Limited cutaneous systemic sclerosis	220402	Rare systemic or rheumatologic disease	298285004
1057	Calpain-3-related limb-girdle muscular dystrophy R1	267	Rare neurologic disease	715341003
1058	X-linked calvarial hyperostosis	391327	Rare bone disease	782786001
1061	Campomelia, Cumming type	1318	Rare bone disease	720599002
1062	Camptobrachydactyly	1319	Rare developmental defect during embryogenesis	733045005
1063	Idiopathic camptocormia	1320	Rare neurologic disease	13534001
1064	Camptodactyly-fibrous tissue hyperplasia-skeletal anomalies syndrome	1321	Rare developmental defect during embryogenesis	720600004
1067	Camptodactyly syndrome, Guadalajara type 1	1327	Rare developmental defect during embryogenesis	720602007
1068	Camptodactyly syndrome, Guadalajara type 2	1326	Rare developmental defect during embryogenesis	720603002
1069	Camptodactyly-taurinuria syndrome	1325	Rare developmental defect during embryogenesis	733466005
1072	Camurati-Engelmann disease	1328	Rare bone disease	34643004	Q78.3
1077	Chronic mucocutaneous candidiasis	1334	Rare immune disease	234568006
1078	Hypogonadism-mitral valve prolapse-intellectual disability syndrome	2233	Rare endocrine disease	721841001
1084	Systemic capillary leak syndrome	188	Rare systemic or rheumatologic disease	87730004
1094	Cardiac diverticulum	1686	Rare developmental defect during embryogenesis	718181001
1096	FLNA-related X-linked myxomatous valvular dysplasia	555877	Rare developmental defect during embryogenesis	1186709006
1100	Noonan syndrome with multiple lentigines	500	Rare developmental defect during embryogenesis	111306001
1102	Cardiomyopathy-cataract-hip spine disease syndrome	1345	Rare systemic or rheumatologic disease	720609003
1118	3MC syndrome	293843	Rare developmental defect during embryogenesis	720756005
1119	Carney complex	1359	Rare endocrine disease	733491005
1120	Carnitine palmitoyl transferase 1A deficiency	156	Rare inborn errors of metabolism	238001003
1121	Carnitine palmitoyltransferase II deficiency	157	Rare inborn errors of metabolism	238002005
1123	Carnitine-acylcarnitine translocase deficiency	159	Rare inborn errors of metabolism	238003000
1128	Carpotarsal osteochondromatosis	2767	Rare bone disease	389272007
1130	Idiopathic chronic eosinophilic pneumonia	2902	Rare respiratory disease	233692000
1133	X-linked intellectual disability, Stocco Dos Santos type	85288	Rare developmental defect during embryogenesis	718910006
1139	Autosomal recessive palmoplantar keratoderma and congenital alopecia	1366	Rare developmental defect during embryogenesis	719104003
1141	Cataract-ataxia-deafness syndrome	1368	Rare developmental defect during embryogenesis	719102004
1142	Congenital cataract-hypertrophic cardiomyopathy-mitochondrial myopathy syndrome	1369	Rare inborn errors of metabolism	717812000
1155	Cataract-microcornea syndrome	1377	Rare developmental defect during embryogenesis	722382006
1159	Total early-onset cataract	98994	Rare ophthalmic disorder	29590001
1160	Cataract-glaucoma syndrome	162	Rare ophthalmic disorder	718851007
1163	Caudal appendage-deafness syndrome	1123	Rare developmental defect during embryogenesis	726621009
1164	Caudal duplication	1756	Rare developmental defect during embryogenesis	71464000
1167	Acrocardiofacial syndrome	2008	Rare developmental defect during embryogenesis	890221004
1188	Cerebellar ataxia-areflexia-pes cavus-optic atrophy-sensorineural hearing loss syndrome	1171	Rare neurologic disease	720634003
1189	Cerebellar ataxia-ectodermal dysplasia syndrome	1174	Rare developmental defect during embryogenesis	715371006
1191	Autosomal recessive progressive external ophthalmoplegia	254886	Rare inborn errors of metabolism	827117008
1195	Endosteal sclerosis-cerebellar hypoplasia syndrome	85186	Rare bone disease	254132000
1196	Cerebellar hypoplasia-tapetoretinal degeneration syndrome	2246	Rare neurologic disease	715436007
1199	Autosomal recessive cerebelloparenchymal disorder type 3	1170	Rare neurologic disease	715369006
1200	Hydrocephaly-cerebellar agenesis syndrome	1397	Rare developmental defect during embryogenesis	715990006
1210	Cerebrofaciothoracic dysplasia	1394	Rare developmental defect during embryogenesis	720635002
1217	Retinal vasculopathy with cerebral leukoencephalopathy and systemic manifestations	247691	Rare neurologic disease	783787000
1226	Cervical hypertrichosis-peripheral neuropathy syndrome	2218	Rare developmental defect during embryogenesis	720852000
1233	CHAND syndrome	1401	Rare developmental defect during embryogenesis	239037001
1234	Hypogonadotropic hypogonadism-retinitis pigmentosa syndrome	2235	Rare ophthalmic disorder	733113002
1235	Multifocal atrial tachycardia	3282	Rare cardiac disease	49982000
1237	Char syndrome	46627	Rare developmental defect during embryogenesis	703534001
1240	X-linked Charcot-Marie-Tooth disease type 4	101078	Rare neurologic disease	763400005
1243	X-linked Charcot-Marie-Tooth disease type 2	101076	Rare neurologic disease	763457000
1244	X-linked Charcot-Marie-Tooth disease type 3	101077	Rare neurologic disease	763458005
1245	Charcot-Marie-Tooth disease type 1A	101081	Rare neurologic disease	40632002
1246	Charcot-Marie-Tooth disease type 1B	101082	Rare neurologic disease	42986003
1247	Charcot-Marie-Tooth disease type 1C	101083	Rare neurologic disease	4183003
1248	Autosomal dominant Charcot-Marie-Tooth disease type 2A1	99946	Rare neurologic disease	717016001
1249	Charcot-Marie-Tooth disease type 2B2	101101	Rare neurologic disease	719981005
1250	Autosomal dominant Charcot-Marie-Tooth disease type 2C	99937	Rare neurologic disease	717010007
1251	Autosomal dominant Charcot-Marie-Tooth disease type 2D	99938	Rare neurologic disease	717011006
1252	Charcot-Marie-Tooth disease type 4A	99948	Rare neurologic disease	715796006
1253	Charcot-Marie-Tooth disease type 4B1	99955	Rare neurologic disease	715803003
1258	X-linked Charcot-Marie-Tooth disease type 1	101075	Rare neurologic disease	763455008
1261	Charlie M syndrome	1406	Rare developmental defect during embryogenesis	733034007
1274	Pierre Robin syndrome-faciodigital anomaly syndrome	2888	Rare developmental defect during embryogenesis	723461007
1280	Primary sclerosing cholangitis	171	Rare hepatic disease	197441003
1292	Familial calcium pyrophosphate deposition	1416	Rare systemic or rheumatologic disease	1162808000	M11.1
1296	Brachytelephalangic chondrodysplasia punctata	79345	Rare bone disease	778067002
1300	Acromesomelic dysplasia, Grebe type	2098	Rare bone disease	77542002
1301	Ellis Van Creveld syndrome	289	Rare bone disease	62501005
1303	Chordoma	178	Rare neoplastic disease	1269046008
1305	Benign hereditary chorea	1429	Rare neurologic disease	230306001
1313	Infantile choroidocerebral calcification syndrome	1313	Rare neurologic disease	724228005
1319	Chromomycosis	182	Rare infectious disease	77798004
1320	Ring chromosome 1 syndrome	1437	Rare developmental defect during embryogenesis	47017007
1322	Ring chromosome 10 syndrome	1438	Rare developmental defect during embryogenesis	86997002
1323	Distal deletion 10p	1580	Rare developmental defect during embryogenesis	719686003
1325	Ring chromosome 12 syndrome	1439	Rare developmental defect during embryogenesis	770595006
1327	Mosaic trisomy 14	1703	Rare developmental defect during embryogenesis	764466009
1328	Ring chromosome 15 syndrome	96177	Rare developmental defect during embryogenesis	763405000
1333	Ring chromosome 19 syndrome	1443	Rare developmental defect during embryogenesis	765484001
1334	Ring chromosome 20 syndrome	1444	Rare developmental defect during embryogenesis	23686004
1336	Ring chromosome 22 syndrome	1446	Rare developmental defect during embryogenesis	13555004
1339	Ring chromosome 4 syndrome	1447	Rare developmental defect during embryogenesis	81678004
1345	Ring chromosome 7 syndrome	1449	Rare developmental defect during embryogenesis	765489006
1347	Ring chromosome 8 syndrome	1450	Rare developmental defect during embryogenesis	715983001
1348	Ring chromosome 9 syndrome	96173	Rare developmental defect during embryogenesis	60650002
1356	CINCA syndrome	1451	Rare systemic or rheumatologic disease	239826001
1358	Intellectual disability-myopathy-short stature-endocrine defect syndrome	3068	Rare developmental defect during embryogenesis	764959000
1359	Chylous ascites	1160	Rare abdominal surgical disease	52985009
1369	Tibial aplasia-ectrodactyly syndrome	3329	Rare developmental defect during embryogenesis	715531000
1391	Cleft palate-lateral synechia syndrome	2016	Rare developmental defect during embryogenesis	403772000
1392	Cleft palate-short stature-vertebral anomalies syndrome	2015	Rare developmental defect during embryogenesis	719466009
1393	Cleft palate-stapes fixation-oligodontia syndrome	2010	Rare developmental defect during embryogenesis	719468005
1394	X-linked cleft palate and ankyloglossia	324601	Rare developmental defect during embryogenesis	766761000
1402	Thanatophoric dysplasia type 2	93274	Rare bone disease	389158007
1410	Joubert syndrome with hepatic defect	1454	Rare developmental defect during embryogenesis	721847002
1413	Cocaine embryofetopathy	1911	Rare developmental defect during embryogenesis	254250002
1418	CODAS syndrome	1458	Rare developmental defect during embryogenesis	717772000
1421	Cogan syndrome	1467	Rare systemic or rheumatologic disease	405810005
1425	Cole-Carpenter syndrome	2050	Rare bone disease	389199001
1428	Dislocation of the hip-dysmorphism syndrome	2412	Rare developmental defect during embryogenesis	763755009
1433	Coloboma of eye lens	98943	Rare developmental defect during embryogenesis	204134008	Q12.2
1434	Coloboma of iris	98944	Rare developmental defect during embryogenesis	51485001
1436	Coloboma of macula	98945	Rare developmental defect during embryogenesis	737579002
1437	Coloboma of macula-brachydactyly type B syndrome	1471	Rare developmental defect during embryogenesis	717785002
1438	Coloboma of optic disc	98947	Rare developmental defect during embryogenesis	44295002
1440	Uveal coloboma-cleft lip and palate-intellectual disability	1473	Rare developmental defect during embryogenesis	719042007
1443	Anophthalmia/microphthalmia-esophageal atresia syndrome	77298	Rare developmental defect during embryogenesis	698851003
1446	Colonic atresia	1198	Rare developmental defect during embryogenesis	37054000
1454	Complete atrioventricular septal defect	1329	Rare developmental defect during embryogenesis	360481003
1460	Conductive deafness-malformed external ear syndrome	3216	Rare developmental defect during embryogenesis	783742004
1463	Jalili syndrome	1873	Rare developmental defect during embryogenesis	707608003
1465	Congenital lipoid adrenal hyperplasia due to STAR deficency	90790	Rare developmental defect during embryogenesis	717260007
1469	Congenital adrenal hyperplasia due to 17-alpha-hydroxylase deficiency	90793	Rare developmental defect during embryogenesis	124220008
1474	Autosomal dominant congenital benign spinal muscular atrophy	1216	Rare neurologic disease	763067000
1475	Congenital respiratory-biliary fistula	2040	Rare developmental defect during embryogenesis	818951009
1480	Fetal cytomegalovirus syndrome	294	Rare developmental defect during embryogenesis	276701009	P35.1
1481	Congenital diaphragmatic hernia	2140	Rare developmental defect during embryogenesis	17190001
1489	Congenital ichthyosis-microcephalus-tetraplegia syndrome	2271	Rare skin disease	1197059004
1493	Congenital mesoblastic nephroma	2665	Rare neoplastic disease	307604008
1496	Congenital mitral stenosis	99057	Rare developmental defect during embryogenesis	82458004
1500	Congenital nephrotic syndrome, Finnish type	839	Rare renal disease	197601003
1503	Femoral agenesis/hypoplasia	1987	Rare developmental defect during embryogenesis	93255008	Q72.4
1512	Hereditary continuous muscle fiber activity	972	Rare neurologic disease	1231178006
1513	Continuous spikes and waves during sleep	725	Rare neurologic disease	230439004
1515	Contractures-ectodermal dysplasia-cleft lip/palate syndrome	1484	Rare developmental defect during embryogenesis	720746006
1516	Restrictive dermopathy	1662	Rare developmental defect during embryogenesis	400128006
1518	Benign familial neonatal-infantile seizures	140927	Rare neurologic disease	1231282002
1519	Benign familial neonatal epilepsy	1949	Rare neurologic disease	230410004
1521	Menkes disease	565	Rare inborn errors of metabolism	59178007
1522	Familial benign copper deficiency	1551	Rare inborn errors of metabolism	763531001
1525	Spinocerebellar degeneration-corneal dystrophy syndrome	3177	Rare ophthalmic disorder	720750004
1529	Corneal dystrophy-perceptive deafness syndrome	1490	Rare developmental defect during embryogenesis	720749004
1531	Corneodermatoosseous syndrome	3194	Rare developmental defect during embryogenesis	723584003
1533	Coronary arterial fistula	2041	Rare developmental defect during embryogenesis	373093003
1537	Corpus callosum agenesis-neuronopathy syndrome	1496	Rare neurologic disease	702439002
1544	Congenitally corrected transposition of the great arteries	216694	Rare developmental defect during embryogenesis	83799000
1548	Cortical blindness-intellectual disability-polydactyly syndrome	1389	Rare developmental defect during embryogenesis	732251003
1550	Costello syndrome	3071	Rare developmental defect during embryogenesis	309776008
1551	Congenitally short costocoracoid ligament	2391	Rare developmental defect during embryogenesis	725101002
1555	Pelviscapular dysplasia	93333	Rare developmental defect during embryogenesis	719299009
1558	Coxoauricular syndrome	1508	Rare bone disease	732248005
1561	Crandall syndrome	202	Rare skin disease	278098005
1564	Cranio-osteoarthropathy	1525	Rare bone disease	720753002
1567	Craniodiaphyseal dysplasia	1513	Rare bone disease	205506004
1571	Craniofacial-deafness-hand syndrome	1529	Rare developmental defect during embryogenesis	702362004
1575	Non-syndromic bilambdoid and sagittal craniosynostosis	1516	Rare developmental defect during embryogenesis	720755009
1578	Craniofrontonasal dysplasia	1520	Rare developmental defect during embryogenesis	715421009
1583	Craniomicromelic syndrome	1524	Rare developmental defect during embryogenesis	725098001
1601	Craniosynostosis, Philadelphia type	1527	Rare developmental defect during embryogenesis	720818003
1602	Baller-Gerold syndrome	1225	Rare developmental defect during embryogenesis	77608001
1605	Craniotelencephalic dysplasia	1528	Rare developmental defect during embryogenesis	715422002
1608	X-linked creatine transporter deficiency	52503	Rare inborn errors of metabolism	698290008
1609	Creeping myiasis	504	Rare infectious disease	417441005
1611	Crisponi syndrome	1545	Rare neurologic disease	725097006
1613	Familial exudative vitreoretinopathy	891	Rare ophthalmic disorder	232063007
1614	Cataract-nephropathy-encephalopathy syndrome	1380	Rare developmental defect during embryogenesis	722381004
1617	Crossed polysyndactyly	2935	Rare developmental defect during embryogenesis	770409009
1620	Cryptogenic organizing pneumonia	1302	Rare respiratory disease	719218000
1626	Currarino syndrome	1552	Rare developmental defect during embryogenesis	413936007
1629	Cutaneous larva migrans	423717	Rare infectious disease	19362000
1633	Cutaneous photosensitivity-lethal colitis syndrome	2881	Rare gastroenterologic disease	720820000
1638	Autosomal recessive cutis laxa type 2A	357058	Rare skin disease	784381008
1639	Autosomal dominant cutis laxa	90348	Rare skin disease	111388003
1641	Autosomal recessive cutis laxa type 2B	357064	Rare skin disease	778068007
1646	Thyrocerebrorenal syndrome	3327	Rare renal disease	733096007
1654	Familial aortic dissection	229	Rare circulatory system disease	45894003
1666	Hydrocephaly-tall stature-joint laxity syndrome	2181	Rare developmental defect during embryogenesis	732926009
1669	Dandy-Walker malformation-postaxial polydactyly syndrome	1566	Rare developmental defect during embryogenesis	733094005
1671	Multinodular goiter-cystic kidney-polydactyly syndrome	2091	Rare developmental defect during embryogenesis	723409007
1680	Symbrachydactyly of hands and feet	1570	Rare developmental defect during embryogenesis	41878001
1684	Deafness-ear malformation-facial palsy syndrome	3232	Rare developmental defect during embryogenesis	716243005
1685	DOORS syndrome	79500	Rare developmental defect during embryogenesis	719800009
1686	Deafness-craniofacial syndrome	3241	Rare developmental defect during embryogenesis	716245003
1687	Deafness-enamel hypoplasia-nail defects syndrome	3220	Rare developmental defect during embryogenesis	721085000
1688	Deafness-epiphyseal dysplasia-short stature syndrome	3218	Rare developmental defect during embryogenesis	716238003
1691	Deafness-hypogonadism syndrome	90646	Rare otorhinolaryngologic disease	718714006
1695	Lowe-Kohn-Cohen syndrome	2408	Rare developmental defect during embryogenesis	766249007
1696	Isolated growth hormone deficiency type II	231679	Rare endocrine disease	237687003
1698	Deafness-oligodontia syndrome	3230	Rare developmental defect during embryogenesis	715527006
1705	Deafness-vitiligo-achalasia syndrome	3239	Rare otorhinolaryngologic disease	733069009
1722	Erythrokeratoderma ''en cocardes''	315	Rare skin disease	239062001
1727	Delayed membranous cranial ossification	3034	Rare bone disease	715524004
1802	Demodicidosis	283	Rare infectious disease	414495006
1804	Dent disease type 1	93622	Rare renal disease	236713006
1806	Dentin dysplasia type II	99791	Rare odontologic disease	109494000
1807	Dentin dysplasia type I	99789	Rare odontologic disease	109493006
1808	Dentin dysplasia-sclerotic bones syndrome	99792	Rare odontologic disease	770943008
1810	Radioulnar synostosis-developmental delay-hypotonia syndrome	3270	Rare developmental defect during embryogenesis	721883006
1813	Dermatoleukodystrophy	1659	Rare neurologic disease	733044009
1814	Dermatoosteolysis, Kirghizian type	1657	Rare developmental defect during embryogenesis	721090002
1815	Dermochondrocorneal dystrophy	79149	Rare ophthalmic disorder	254150007
1816	Dermoodontodysplasia	1660	Rare developmental defect during embryogenesis	721091003
1818	Desbuquois syndrome	1425	Rare bone disease	254099008
1820	Desmoid tumor	873	Rare neoplastic disease	725049005
1823	Familial developmental dysphasia	1799	Rare neurologic disease	721220004
1827	Dextrocardia	1666	Rare developmental defect during embryogenesis	1163259003
1839	Transient neonatal diabetes mellitus	99886	Rare endocrine disease	237603002
1850	Immune dysregulation-polyendocrinopathy-enteropathy-X-linked syndrome	37042	Rare immune disease	724276006
1851	Split cord malformation type I	1671	Rare developmental defect during embryogenesis	1162826002	Q06.2
1855	Dicarboxylic aminoaciduria	2195	Rare inborn errors of metabolism	716747007
1859	Diethylstilbestrol syndrome	1916	Rare developmental defect during embryogenesis	716005004
1861	Diffuse neonatal hemangiomatosis	2123	Rare developmental defect during embryogenesis	254782003
1862	Non-epidermolytic palmoplantar keratoderma	2337	Rare skin disease	716105001
1872	Diphallia	227	Rare developmental defect during embryogenesis	253851000
1874	Hemolytic anemia due to diphosphoglycerate mutase deficiency	714	Rare hematologic disease	62268000
1876	Diprosopus	1681	Rare developmental defect during embryogenesis	62192003
1883	Dissecting cellulitis of the scalp	345	Rare skin disease	77333008	L66.3
1886	Late-onset distal myopathy, Markesbery-Griggs type	98912	Rare neurologic disease	770558006
1887	Vocal cord and pharyngeal distal myopathy	600	Rare neurologic disease	702383005
1891	Distomatosis	1685	Rare infectious disease	26089000
1894	Von Voss-Cherstvoy syndrome	3439	Rare developmental defect during embryogenesis	719021005
1898	Early-onset zonular cataract	98995	Rare ophthalmic disorder	21590003
1899	Donnai-Barrow syndrome	2143	Rare developmental defect during embryogenesis	702418009
1902	Autosomal recessive dopa-responsive dystonia	101150	Rare neurologic disease	715827001
1903	Dopamine beta-hydroxylase deficiency	230	Rare inborn errors of metabolism	237923004
1904	Subcortical band heterotopia	99796	Rare developmental defect during embryogenesis	253152005
1907	Double outlet left ventricle	3427	Rare developmental defect during embryogenesis	7368005
1908	Double outlet right ventricle	3426	Rare developmental defect during embryogenesis	7484005
1910	Double uterus-hemivagina-renal agenesis syndrome	3411	Rare developmental defect during embryogenesis	722431007
1912	Familial drusen	75376	Rare ophthalmic disorder	193411004
1917	Dermatitis herpetiformis	1656	Rare skin disease	111196000	L13.0
1975	Duplication of urethra	237	Rare developmental defect during embryogenesis	69015003
1993	Ichthyosis-hepatosplenomegaly-cerebellar degeneration syndrome	2274	Rare neurologic disease	403779009
1994	Dyschondrosteosis-nephritis syndrome	1765	Rare bone disease	722433005
1996	Dyschromatosis universalis hereditaria	241	Rare skin disease	239082002
1998	Dysequilibrium syndrome	1766	Rare neurologic disease	230782004
2000	Congenital dyserythropoietic anemia type I	98869	Rare hematologic disease	59548005
2001	Congenital dyserythropoietic anemia type II	98873	Rare hematologic disease	68870007
2002	Congenital dyserythropoietic anemia type III	98870	Rare hematologic disease	26409005
2005	Extragonadal germinoma	182127	Rare neoplastic disease	782672006
2009	Dysmorphism-cleft palate-loose skin syndrome	1779	Rare developmental defect during embryogenesis	763278004
2012	Dysosteosclerosis	1782	Rare bone disease	254123002
2015	Peripheral dysostosis	1795	Rare bone disease	773985008
2016	Dysostosis, Stanescu type	1798	Rare bone disease	254124008
2019	Dysplasia epiphysealis hemimelica	1822	Rare bone disease	205480005
2022	Dysplastic cortical hyperostosis, Kozlowski-Tsuruta type	2204	Rare bone disease	783165001
2026	Dyssegmental dysplasia, Silverman-Handmaker type	1865	Rare bone disease	765204000
2027	Early-onset generalized limb-onset dystonia	256	Rare neurologic disease	22451001	G24.1
2028	Primary dystonia, DYT2 type	99657	Rare neurologic disease	715777007
2033	Ear-patella-short stature syndrome	2554	Rare developmental defect during embryogenesis	703508009
2035	Ebola hemorrhagic fever	319218	Rare infectious disease	37109004	A98.4
2044	Leukomelanoderma-infantilism-intellectual disability-hypodontia-hypotrichosis syndrome	1816	Rare developmental defect during embryogenesis	239032007
2045	Ectodermal dysplasia-blindness syndrome	1806	Rare developmental defect during embryogenesis	721208007
2048	Autosomal dominant hypohidrotic ectodermal dysplasia	1810	Rare developmental defect during embryogenesis	7731005
2049	Hypohidrotic ectodermal dysplasia-hypothyroidism-ciliary dyskinesia syndrome	1882	Rare developmental defect during embryogenesis	239050000
2055	Ectodermal dysplasia, trichoodontoonychial type	1818	Rare developmental defect during embryogenesis	734018003
2056	Hidrotic ectodermal dysplasia	189	Rare developmental defect during embryogenesis	54209007
2057	Autosomal recessive hypohidrotic ectodermal dysplasia	248	Rare developmental defect during embryogenesis	27025001
2068	Ectrodactyly-polydactyly syndrome	1892	Rare developmental defect during embryogenesis	771177009
2071	Blepharo-cheilo-odontic syndrome	1997	Rare developmental defect during embryogenesis	717911008
2074	Edinburgh malformation syndrome	1895	Rare developmental defect during embryogenesis	771178004
2076	EEC syndrome	1896	Rare developmental defect during embryogenesis	39788007
2078	EEM syndrome	1897	Rare developmental defect during embryogenesis	720856002
2081	Hypermobile Ehlers-Danlos syndrome	285	Rare systemic or rheumatologic disease	30652003
2082	Vascular Ehlers-Danlos syndrome	286	Rare systemic or rheumatologic disease	17025000
2083	Kyphoscoliotic Ehlers-Danlos syndrome	536545	Rare systemic or rheumatologic disease	718211004
2084	Arthrochalasia Ehlers-Danlos syndrome	1899	Rare systemic or rheumatologic disease	55711009
2088	Classical Ehlers-Danlos syndrome	287	Rare systemic or rheumatologic disease	715318006
2089	Dermatosparaxis Ehlers-Danlos syndrome	1901	Rare systemic or rheumatologic disease	1237225007
2092	Ehrlichiosis	1902	Rare infectious disease	240626005
2096	Acrocephalopolydactyly	221054	Rare developmental defect during embryogenesis	720417003
2098	Microcephaly-cardiac defect-lung malsegmentation syndrome	2516	Rare developmental defect during embryogenesis	719379001
2104	Congenital lobar emphysema	1928	Rare developmental defect during embryogenesis	66987001
2108	Encephalocraniocutaneous lipomatosis	2396	Rare skin disease	238905009
2113	Bonnemann-Meinecke-Reich syndrome	1261	Rare developmental defect during embryogenesis	733049004
2123	Eng-Strom syndrome	1937	Rare developmental defect during embryogenesis	726734001
2125	Glycogen storage disease due to muscle beta-enolase deficiency	99849	Rare inborn errors of metabolism	1162916008
2130	Congenital enterovirus infection	292	Rare infectious disease	716865000
2137	Epidermolysis bullosa simplex with muscular dystrophy	257	Rare skin disease	723308003
2139	Autosomal dominant generalized dystrophic epidermolysis bullosa	231568	Rare skin disease	1231284001
2141	Autosomal dominant generalized epidermolysis bullosa simplex, severe form	79396	Rare skin disease	254179000
2143	Junctional epidermolysis bullosa inversa	79405	Rare skin disease	254192002
2146	Localized epidermolysis bullosa simplex	79400	Rare skin disease	294705005
2147	Autosomal dominant generalized epidermolysis bullosa simplex, intermediate form	79399	Rare skin disease	90496008
2148	PLEC-related intermediate epidermolysis bullosa simplex without extracutaneous involvement	79401	Rare skin disease	398071000
2153	Severe generalized junctional epidermolysis bullosa	79404	Rare skin disease	400140006	Q81.1
2155	Localized dystrophic epidermolysis bullosa, pretibial form	79410	Rare skin disease	67653003
2162	Juvenile absence epilepsy	1941	Rare neurologic disease	230413002
2166	Celiac disease-epilepsy-cerebral calcification syndrome	1459	Rare gastroenterologic disease	722386009
2167	Progressive myoclonic epilepsy type 3	263516	Rare neurologic disease	783064000
2168	Epilepsy-telangiectasia syndrome	1951	Rare neurologic disease	733032006
2169	Myoclonic-astatic epilepsy	1942	Rare neurologic disease	230421008
2170	Benign occipital epilepsy	25968	Rare neurologic disease	770623004
2178	Epiphyseal dysplasia-hearing loss-dysmorphism syndrome	1825	Rare developmental defect during embryogenesis	766870005
2180	Multiple epiphyseal dysplasia type 1	93308	Rare bone disease	715673002
2188	Erosive pustular dermatosis of the scalp	222	Rare skin disease	238733003
2192	Congenital lethal erythroderma	1954	Rare skin disease	722391005
2195	Thickened earlobes-conductive deafness syndrome	2405	Rare otorhinolaryngologic disease	722476007
2197	Esthesioneuroblastoma	1957	Rare neoplastic disease	1268528000
2198	Ethylmalonic encephalopathy	51188	Rare neurologic disease	723307008
2202	Exostoses-anetodermia-brachydactyly type E syndrome	1962	Rare bone disease	733416004
2207	Exstrophy-epispadias complex	322	Rare developmental defect during embryogenesis	1230270001
2213	Extrasystoles-short stature-hyperpigmentation-microcephaly syndrome	1964	Rare developmental defect during embryogenesis	771179007
2216	Eyebrow duplication-syndactyly syndrome	3172	Rare developmental defect during embryogenesis	733070005
2221	Facial dysmorphism-anorexia-cachexia-eye and skin anomalies syndrome	1969	Rare developmental defect during embryogenesis	782949007
2222	Facial dysmorphism-macrocephaly-myopia-Dandy-Walker malformation syndrome	1970	Rare developmental defect during embryogenesis	733417008
2229	Lethal faciocardiomelic dysplasia	1972	Rare developmental defect during embryogenesis	719400000
2230	Faciocardiorenal syndrome	1973	Rare developmental defect during embryogenesis	723333000
2237	Congenital factor V deficiency	326	Rare hematologic disease	88776002
2238	Congenital factor VII deficiency	327	Rare hematologic disease	40855001
2245	Tetralogy of Fallot	3303	Rare developmental defect during embryogenesis	86299006
2249	Familial thoracic aortic aneurysm and aortic dissection	91387	Rare developmental defect during embryogenesis	764965000
2254	Familial nasal acilia	922	Rare otorhinolaryngologic disease	763532008
2256	Polydactyly of an index finger	93337	Rare developmental defect during embryogenesis	723446006
2257	Autosomal dominant epilepsy with auditory features	101046	Rare neurologic disease	784377008
2258	Familial porencephaly	99810	Rare developmental defect during embryogenesis	1162864000
2259	Familial supernumerary nipples	2456	Rare gynecologic or obstetric disease	766927009
2268	Fanconi-Bickel syndrome	2088	Rare inborn errors of metabolism	61598006
2276	Posterior fusion of lumbosacral vertebrae-blepharoptosis syndrome	2064	Rare developmental defect during embryogenesis	724064004
2279	Atherosclerosis-deafness-diabetes-epilepsy-nephropathy syndrome	1192	Rare circulatory system disease	720519003
2285	Gollop-Wolfgang complex	1986	Rare developmental defect during embryogenesis	716006003
2286	Femur-fibula-ulna complex	2019	Rare developmental defect during embryogenesis	1230098009
2287	Ataxia-photosensitivity-short stature syndrome	1184	Rare developmental defect during embryogenesis	773769008
2294	Aminopterin/methotrexate embryofetopathy	1908	Rare developmental defect during embryogenesis	65986000
2295	Fetal and neonatal alloimmune thrombocytopenia	853	Rare hematologic disease	240305000
2303	Indomethacin embryofetopathy	1909	Rare developmental defect during embryogenesis	715430001
2304	Fetal iodine syndrome	1910	Rare developmental defect during embryogenesis	718228001
2305	Congenital left ventricular aneurysm	1055	Rare developmental defect during embryogenesis	253544001
2308	Fetal minoxidil syndrome	1918	Rare developmental defect during embryogenesis	254251003
2313	Thalidomide embryopathy	3312	Rare developmental defect during embryogenesis	36193003
2317	FG syndrome type 1	93932	Rare developmental defect during embryogenesis	1237179007
2320	Congenital fibrinogen deficiency	335	Rare hematologic disease	31925001
2321	Fibrochondrogenesis	2021	Rare bone disease	17144009
2322	Birt-Hogg-Dubé syndrome	122	Rare neoplastic disease	1263460007
2324	Gingival fibromatosis-hypertrichosis syndrome	2026	Rare developmental defect during embryogenesis	716008002
2327	Fibrosarcoma	2030	Rare neoplastic disease	443250000
2331	Fibular aplasia-ectrodactyly syndrome	1118	Rare developmental defect during embryogenesis	720952001
2336	Absence of fingerprints-congenital milia syndrome	1658	Rare skin disease	719595002
2339	AGel amyloidosis	85448	Rare systemic or rheumatologic disease	783160006
2342	Spastic paraplegia-nephritis-deafness syndrome	2820	Rare neurologic disease	733089005
2344	Paraplegia-intellectual disability-hyperkeratosis syndrome	2824	Rare developmental defect during embryogenesis	722209002
2346	FLOTCH syndrome	2045	Rare skin disease	774065001
2347	Flynn-Aird syndrome	2047	Rare developmental defect during embryogenesis	239056006
2351	Foix-Chavany-Marie syndrome	2048	Rare neurologic disease	720956003
2356	Follicular lymphoma	545	Rare neoplastic disease	308121000
2362	Cardiospondylocarpofacial syndrome	3238	Rare developmental defect during embryogenesis	720612000
2365	Fowler urethral sphincter dysfunction syndrome	2795	Rare urogenital disease	700242002
2375	Frasier syndrome	347	Rare renal disease	445431000
2378	FRAXE intellectual disability	100973	Rare developmental defect during embryogenesis	716709002
2380	Osteochondrosis of the metatarsal bone	564003	Rare bone disease	818966007	M92.7
2381	Odontotrichomelic syndrome	2723	Rare developmental defect during embryogenesis	239028001
2384	14q22q23 microdeletion syndrome	264200	Rare developmental defect during embryogenesis	771439009
2390	Frontofacionasal dysplasia	1791	Rare developmental defect during embryogenesis	716022002
2397	Diaphragmatic defect-limb deficiency-skull defect syndrome	2141	Rare developmental defect during embryogenesis	721095007
2400	Fructose-1,6-bisphosphatase deficiency	348	Rare inborn errors of metabolism	28183005
2408	Upper limb mesomelic dysplasia	2497	Rare bone disease	1010609002
2409	Fryns-Smeets-Thiry syndrome	2058	Rare developmental defect during embryogenesis	1208344000
2410	Fuhrmann syndrome	2854	Rare developmental defect during embryogenesis	721296004
2417	Muscular atrophy-ataxia-retinitis pigmentosa-diabetes mellitus syndrome	2579	Rare neurologic disease	237611007
2418	Furuncular myiasis	591	Rare infectious disease	1231142001
2419	Fused mandibular incisors	2287	Rare odontologic disease	707796002
2422	Galactokinase deficiency	79237	Rare inborn errors of metabolism	124302001
2427	Growth delay-hydrocephaly-lung hypoplasia syndrome	3035	Rare developmental defect during embryogenesis	716198008
2428	Cystathioninuria	212	Rare inborn errors of metabolism	13003007
2429	Gamma-sarcoglycan-related limb-girdle muscular dystrophy R5	353	Rare neurologic disease	718176005
2430	Ganglioglioma	251949	Rare neoplastic disease	87191000119100
2431	GM1 gangliosidosis type 3	79257	Rare inborn errors of metabolism	238027003
2432	X-linked Alport syndrome-diffuse leiomyomatosis	1018	Rare renal disease	726106004
2436	Ménétrier disease	2494	Rare gastroenterologic disease	60002000
2438	Gastrocutaneous syndrome	2069	Rare skin disease	782946000
2441	Gaucher disease type 1	77259	Rare inborn errors of metabolism	62201009
2442	Gaucher disease type 2	77260	Rare inborn errors of metabolism	12246008
2443	Gaucher disease type 3	77261	Rare inborn errors of metabolism	5963005
2449	Geleophysic dysplasia	2623	Rare bone disease	28557005
2451	Gemignani syndrome	2074	Rare developmental defect during embryogenesis	782690007
2452	Glaucoma-ectopia lentis-microspherophakia-stiff joints-short stature syndrome	2084	Rare developmental defect during embryogenesis	722450007
2454	Holoprosencephaly-craniosynostosis syndrome	2163	Rare developmental defect during embryogenesis	715434005
2460	Genitopalatocardiac syndrome	2075	Rare developmental defect during embryogenesis	773749003
2462	German syndrome	2077	Rare developmental defect during embryogenesis	733037000
2469	Large congenital melanocytic nevus	626	Rare skin disease	1260467009
2470	Bernard-Soulier syndrome	274	Rare hematologic disease	54569005
2478	Glanzmann thrombasthenia	849	Rare hematologic disease	32942005
2483	Glaucoma-sleep apnea syndrome	2085	Rare ophthalmic disorder	719976001
2485	Congenital glaucoma	98976	Rare ophthalmic disorder	415176004
2491	Glioblastoma	360	Rare neoplastic disease	1259744002
2496	Glucagonoma	97280	Rare endocrine disease	16424000
2498	Familial glucocorticoid deficiency	361	Rare endocrine disease	765326001
2499	Generalized glucocorticoid resistance syndrome	786	Rare endocrine disease	819950002
2513	Glycogen storage disease due to hepatic glycogen synthase deficiency	2089	Rare inborn errors of metabolism	725026008
2520	Glycogen storage disease due to glycogen branching enzyme deficiency	367	Rare inborn errors of metabolism	11179002
2521	Sandhoff disease	796	Rare inborn errors of metabolism	23849003
2523	GMS syndrome	2090	Rare developmental defect during embryogenesis	716024001
2541	XY type gonadal dysgenesis-associated anomalies syndrome	1770	Rare developmental defect during embryogenesis	733605002
2542	Perrault syndrome	2855	Rare developmental defect during embryogenesis	93466004
2546	Gonococcal conjunctivitis	1482	Rare ophthalmic disorder	231858009	A54.3 || H13.1
2549	Goodman syndrome	65798	Rare developmental defect during embryogenesis	733425005
2551	Anti-glomerular basement membrane disease	375	Rare systemic or rheumatologic disease	50581000	M31.0 || N08.5
2553	Gordon syndrome	376	Rare developmental defect during embryogenesis	897570002
2557	Cystic hamartoma of lung and kidney	2111	Rare developmental defect during embryogenesis	707530009
2559	Grant syndrome	2097	Rare bone disease	723827003
2562	Gray platelet syndrome	721	Rare hematologic disease	51720005
2568	Deafness-small bowel diverticulosis-neuropathy syndrome	3217	Rare neurologic disease	733071009
2572	Myhre syndrome	2588	Rare developmental defect during embryogenesis	699316006
2576	Grubben-de Cock-Borghgraef syndrome	2101	Rare developmental defect during embryogenesis	763186006
2578	Guanidinoacetate methyltransferase deficiency	382	Rare inborn errors of metabolism	124239003
2580	X-linked corneal dermoid	1661	Rare ophthalmic disorder	715426004
2586	Hall-Riggs syndrome	2107	Rare developmental defect during embryogenesis	721008000
2589	Digital extensor muscle aplasia-polyneuropathy	2926	Rare neurologic disease	771261002
2593	Emery-Nelson syndrome	1927	Rare developmental defect during embryogenesis	773768000
2594	Hand-foot-genital syndrome	2438	Rare developmental defect during embryogenesis	702425002
2597	Extensor tendons of finger anomalies	3294	Rare developmental defect during embryogenesis	782937006
2598	Parana hard skin syndrome	2812	Rare skin disease	783013001
2599	Walker-Warburg syndrome	899	Rare developmental defect during embryogenesis	111504002
2600	Early-onset cerebellar ataxia with retained tendon reflexes	1177	Rare neurologic disease	230228004
2601	Harrod syndrome	2115	Rare developmental defect during embryogenesis	716089008
2605	Short stature-craniofacial anomalies-genital hypoplasia syndrome	2994	Rare developmental defect during embryogenesis	716090004
2613	Heart defects-limb shortening syndrome	1354	Rare developmental defect during embryogenesis	721009008
2614	Heart-hand syndrome type 3	1342	Rare developmental defect during embryogenesis	721013001
2620	HEC syndrome	2119	Rare cardiac disease	721015008
2621	Trismus-pseudocamptodactyly syndrome	3377	Rare developmental defect during embryogenesis	8757006
2622	FATCO syndrome	2492	Rare developmental defect during embryogenesis	783156008
2630	Isolated hemihyperplasia	2128	Rare developmental defect during embryogenesis	205838004
2633	Bencze syndrome	1241	Rare developmental defect during embryogenesis	733046006
2637	Hemimegalencephaly	99802	Rare developmental defect during embryogenesis	253170008
2640	Hemoglobin C disease	2132	Rare hematologic disease	51053007
2641	Hemoglobin E disease	2133	Rare hematologic disease	25065001
2642	Lethal hemolytic anemia-genital anomalies syndrome	1046	Rare developmental defect during embryogenesis	719402008
2650	Heparin-induced thrombocytopenia	3325	Rare hematologic disease	73397007
2651	Hepatic cystic hamartoma	386	Rare hepatic disease	715397000
2657	Hepatoblastoma	449	Rare neoplastic disease	1268711001
2658	Tyrosinemia type 1	882	Rare inborn errors of metabolism	410056006
2659	Hereditary methemoglobinemia	621	Rare hematologic disease	267550008
2682	Hidrotic ectodermal dysplasia, Christianson-Fourie type	1808	Rare developmental defect during embryogenesis	771239007
2684	Congenital high-molecular-weight kininogen deficiency	483	Rare hematologic disease	27312002
2690	Hip dysplasia, Beukes type	2114	Rare bone disease	721148005
2695	Hirschsprung disease-ganglioneuroblastoma syndrome	2151	Rare developmental defect during embryogenesis	783737007
2700	Hirschsprung disease-type D brachydactyly syndrome	2150	Rare developmental defect during embryogenesis	721222007
2706	His bundle tachycardia	3283	Rare cardiac disease	233901002
2708	Histidinuria-renal tubular defect syndrome	2158	Rare inborn errors of metabolism	78311009
2712	3-hydroxy-3-methylglutaryl-CoA synthase deficiency	35701	Rare inborn errors of metabolism	725286002
2721	Holocarboxylase synthetase deficiency	79242	Rare inborn errors of metabolism	360369003
2722	Holoprosencephaly-caudal dysgenesis syndrome	2165	Rare developmental defect during embryogenesis	771146007
2725	Hartsfield syndrome	2117	Rare developmental defect during embryogenesis	766032007
2727	Holoprosencephaly-radial heart renal anomalies syndrome	3186	Rare developmental defect during embryogenesis	716233007
2728	Holzgreve syndrome	2167	Rare developmental defect during embryogenesis	783159001
2734	Homocystinuria due to methylene tetrahydrofolate reductase deficiency	395	Rare inborn errors of metabolism	41797007
2742	Atrioventricular defect-blepharophimosis-radial and anal defect syndrome	1352	Rare developmental defect during embryogenesis	763066009
2748	Humero-radial synostosis	3265	Rare developmental defect during embryogenesis	205329008
2749	Humero-radio-ulnar synostosis	3266	Rare developmental defect during embryogenesis	773733000
2750	Humerus trochlea aplasia	3383	Rare developmental defect during embryogenesis	732928005
2754	Hunter-McAlpine syndrome	97340	Rare developmental defect during embryogenesis	721227001
2756	Trigonocephaly-broad thumbs syndrome	3365	Rare developmental defect during embryogenesis	719949001
2764	Cystic echinococcosis	400	Rare infectious disease	74942003
2765	X-linked intellectual disability-plagiocephaly syndrome	2898	Rare developmental defect during embryogenesis	719812008
2775	Hydrocephalus-obesity-hypogonadism syndrome	2183	Rare developmental defect during embryogenesis	721231007
2783	Hydrops fetalis	1041	Rare developmental defect during embryogenesis	276508000
2787	Hymenolepiasis	401	Rare infectious disease	44917000	B71.0
2788	Hyperimmunoglobulinemia D with periodic fever	343	Rare immune disease	403834003
2789	Familial hyperaldosteronism type II	404	Rare endocrine disease	703233008
2790	Familial hyperaldosteronism type I	403	Rare endocrine disease	703232003
2791	Transient familial neonatal hyperbilirubinemia	2312	Rare hepatic disease	47444008
2793	Dubin-Johnson syndrome	234	Rare hepatic disease	44553005
2806	Hereditary hyperferritinemia-cataract syndrome	163	Rare ophthalmic disorder	702398007
2807	Isolated glycerol kinase deficiency	408	Rare inborn errors of metabolism	297256008
2816	Combined immunodeficiency due to DOCK8 deficiency	217390	Rare immune disease	1197205005
2818	Congenital glucokinase-related hyperinsulinism	79299	Rare inborn errors of metabolism	717182006
2824	Hyperkeratosis lenticularis perstans	409	Rare skin disease	28488007
2826	Epidermolytic palmoplantar keratoderma	2199	Rare skin disease	239071005
2828	Hyperlysinemia	2203	Rare inborn errors of metabolism	58558003
2830	Hyperornithinemia-hyperammonemia-homocitrullinuria syndrome	415	Rare inborn errors of metabolism	30287008
2831	Juvenile Paget disease	2801	Rare bone disease	9723006
2833	Hyperostosis corticalis generalisata	3416	Rare bone disease	59763006
2835	Primary hyperoxaluria type 1	93598	Rare renal disease	65520001
2836	Primary hyperoxaluria type 2	93599	Rare renal disease	40951006
2838	Neonatal severe primary hyperparathyroidism	417	Rare bone disease	715218009
2844	GTP cyclohydrolase I deficiency	2102	Rare inborn errors of metabolism	23447005
2847	Hyperprolinemia type 1	419	Rare inborn errors of metabolism	61071003
2856	Maternal hyperthermia-induced birth defects	2216	Rare developmental defect during embryogenesis	765138001
2858	Familial hyperthyroidism due to mutations in TSH receptor	424	Rare endocrine disease	716743006
2864	Acquired hypertrichosis lanuginosa	2221	Rare skin disease	201160005	L68.1
2865	Hypertrichosis lanuginosa congenita	2222	Rare skin disease	403799003
2871	Hypertryptophanemia	2224	Rare inborn errors of metabolism	721838005
2872	Apolipoprotein A-I deficiency	425	Rare endocrine disease	15346004
2882	Achondrogenesis	932	Rare bone disease	2391001	Q77.0
2905	Familial isolated dilated cardiomyopathy	154	Rare cardiac disease	52029003
2906	Primary hypomagnesemia with hypercalciuria and nephrocalcinosis without severe ocular involvement	31043	Rare renal disease	725033008
2907	Hypomandibular faciocranial dysostosis	1790	Rare developmental defect during embryogenesis	721845005
2908	Müllerian duct anomalies-limb anomalies syndrome	2491	Rare developmental defect during embryogenesis	716111003
2910	Familial isolated hypoparathyroidism	2238	Rare endocrine disease	725036000
2911	Hypoparathyroidism-sensorineural deafness-renal disease syndrome	2237	Rare renal disease	724282009
2926	Congenital factor II deficiency	325	Rare hematologic disease	33297000
2928	Hypospadias-intellectual disability, Goldblatt type syndrome	2261	Rare developmental defect during embryogenesis	716096005
2930	Schilbach-Rott syndrome	2353	Rare developmental defect during embryogenesis	721902002
2945	ICF syndrome	2268	Rare immune disease	234633000
2952	Ichthyosis follicularis-alopecia-photophobia syndrome	2273	Rare skin disease	403782004
2954	Ichthyosis hystrix of Curth-Macklin	79503	Rare skin disease	254170001
2960	Ichthyosis-oral and digital anomalies syndrome	2272	Rare developmental defect during embryogenesis	732950006
2966	Superficial epidermolytic ichthyosis	455	Rare skin disease	254169002
2988	Short-limb skeletal dysplasia with severe combined immunodeficiency	935	Rare immune disease	789777007	D82.2
2989	Imperforate oropharynx-costovertebral anomalies syndrome	2759	Rare developmental defect during embryogenesis	771185000
2995	Early-onset progressive encephalopathy with migrant continuous myoclonus	1943	Rare neurologic disease	724274009
2998	Infantile myofibromatosis	2591	Rare skin disease	254146000
3002	Infantile spasms-broad thumbs syndrome	3173	Rare neurologic disease	770438007
3006	Hereditary sensory and autonomic neuropathy type 4	642	Rare neurologic disease	62985007
3007	Mosaic variegated aneuploidy syndrome	1052	Rare developmental defect during embryogenesis	700056005
3008	Insulin-resistance syndrome type A	2297	Rare endocrine disease	237651005
3009	Insulin-resistance syndrome type B	2298	Rare endocrine disease	237652003
3010	Insulinoma	97279	Rare endocrine disease	302822000
3012	Internal carotid absence	981	Rare developmental defect during embryogenesis	722004001
3013	Multiple intestinal atresia	2300	Rare developmental defect during embryogenesis	95472001
3020	Cerebral arteriovenous malformation	46724	Rare developmental defect during embryogenesis	234142008
3024	Congenital intrinsic factor deficiency	332	Rare hematologic disease	234361004
3030	Coxopodopatellar syndrome	1509	Rare developmental defect during embryogenesis	720752007
3033	Isosporiasis	472	Rare infectious disease	371423007	A07.3
3047	Spondylometaphyseal dysplasia, Kozlowski type	93314	Rare bone disease	111304003
3048	Jervell and Lange-Nielsen syndrome	90647	Rare cardiac disease	373905003
3049	Jeune syndrome	474	Rare bone disease	75049004
3051	Aphalangy-hemivertebrae-urogenital-intestinal dysgenesis syndrome	1112	Rare developmental defect during embryogenesis	733118006
3053	Arthrogryposis-hyperkeratosis syndrome, lethal form	1485	Rare developmental defect during embryogenesis	726620005
3054	Familial articular hypermobility syndrome	2295	Rare systemic or rheumatologic disease	71322004
3056	Gingival fibromatosis-progressive deafness syndrome	2027	Rare developmental defect during embryogenesis	722449007
3060	Juberg-Hayward syndrome	2319	Rare developmental defect during embryogenesis	721874001
3062	Jung syndrome	2321	Rare developmental defect during embryogenesis	403838000
3065	Juvenile polyposis syndrome	2929	Rare gastroenterologic disease	9273005
3066	Hypotrichosis with juvenile macular degeneration	1573	Rare ophthalmic disorder	723364003
3068	Juvenile temporal arteritis	26137	Rare circulatory system disease	722020006
3074	Mesomelic dysplasia, Kantaputra type	1836	Rare bone disease	719397009
3075	Acrocraniofacial dysostosis	949	Rare developmental defect during embryogenesis	720418008
3077	Kaposiform hemangioendothelioma	2122	Rare circulatory system disease	403983000
3078	Kapur-Toriello syndrome	2328	Rare developmental defect during embryogenesis	722031003
3084	Oculocerebrofacial syndrome, Kaufman type	2707	Rare developmental defect during embryogenesis	722056009
3086	PAGOD syndrome	991	Rare developmental defect during embryogenesis	722132007
3089	Autosomal dominant keratitis	2334	Rare ophthalmic disorder	715339004
3090	Multiple self-healing squamous epithelioma	65748	Rare skin disease	254659009
3092	Keratoderma hereditarium mutilans	494	Rare skin disease	24559001
3094	Palmoplantar keratoderma-deafness syndrome	2202	Rare developmental defect during embryogenesis	722203001
3095	Palmoplantar keratoderma-spastic paralysis syndrome	2201	Rare skin disease	785725008
3096	Transgrediens et progrediens palmoplantar keratoderma	495	Rare skin disease	239070006
3098	Focal palmoplantar and gingival keratoderma	2200	Rare skin disease	764963007
3099	Keratosis follicularis-dwarfism-cerebral atrophy syndrome	2339	Rare developmental defect during embryogenesis	723830005
3100	Papillon-Lefèvre syndrome	678	Rare skin disease	40158001
3102	Palmoplantar keratoderma-esophageal carcinoma syndrome	2198	Rare skin disease	111030006
3103	Punctate palmoplantar keratoderma type 1	79501	Rare skin disease	717184007
3105	Tyrosinemia type 2	28378	Rare inborn errors of metabolism	4887000
3109	Kerion celsi	499	Rare skin disease	19087001
3112	Anaplastic large cell lymphoma	98841	Rare neoplastic disease	702785000
3113	KID syndrome	477	Rare developmental defect during embryogenesis	239059004
3117	Kleine-Levin syndrome	33543	Rare neurologic disease	111488004
3118	Hallux varus-preaxial polysyndactyly syndrome	2110	Rare developmental defect during embryogenesis	771180005
3124	Lethal Kniest-like dysplasia	2347	Rare bone disease	93132001
3125	Knuckle pads-leukonychia-sensorineural deafness-palmoplantar hyperkeratosis syndrome	2698	Rare skin disease	1271009
3126	Familial partial lipodystrophy, Dunnigan type	2348	Rare endocrine disease	715439000
3128	Amelocerebrohypohidrotic syndrome	1946	Rare developmental defect during embryogenesis	109478007
3129	Hereditary hyperekplexia	3197	Rare neurologic disease	724351008
3141	Intellectual disability-polydactyly-uncombable hair syndrome	3082	Rare developmental defect during embryogenesis	763742008
3150	Kuskokwim syndrome	1149	Rare developmental defect during embryogenesis	702447002
3159	Glycogen storage disease due to lactate dehydrogenase deficiency	2364	Rare inborn errors of metabolism	237982007
3163	Fatal infantile lactic acidosis with methylmalonic aciduria	17	Rare inborn errors of metabolism	715338007
3169	Lambert syndrome	1296	Rare developmental defect during embryogenesis	732961003
3181	Lethal Larsen-like syndrome	2371	Rare bone disease	719409004
3188	Laryngotracheoesophageal cleft	2004	Rare developmental defect during embryogenesis	1230239009
3191	Laryngocele	2372	Rare otorhinolaryngologic disease	51523009	Q31.3
3194	Larynx atresia	1202	Rare developmental defect during embryogenesis	64981002
3195	Graham Little-Piccardi-Lassueur syndrome	505	Rare skin disease	718215008
3203	Early-onset parkinsonism-intellectual disability syndrome	2379	Rare developmental defect during embryogenesis	716107009
3212	Branchio-oculo-facial syndrome	1297	Rare developmental defect during embryogenesis	449821007
3223	Lenz-Majewski hyperostotic dwarfism	2658	Rare bone disease	1393001
3224	Léri-Weill dyschondrosteosis	240	Rare bone disease	17818006
3227	Lethal congenital contracture syndrome type 1	1486	Rare developmental defect during embryogenesis	715418007
3228	Maple syrup urine disease	511	Rare inborn errors of metabolism	27718001	E71.0
3230	Metachromatic leukodystrophy	512	Rare neurologic disease	396338004
3231	Ravine syndrome	99852	Rare neurologic disease	715794009
3232	Leukoencephalopathy-palmoplantar keratoderma syndrome	2386	Rare skin disease	771184001
3236	Ophthalmoplegia-intellectual disability-lingua scrotalis syndrome	2743	Rare developmental defect during embryogenesis	782945001
3242	Autosomal dominant popliteal pterygium syndrome	1300	Rare developmental defect during embryogenesis	718222000
3244	Leydig cell hypoplasia	755	Rare developmental defect during embryogenesis	56212008
3247	Lichen planopilaris	525	Rare skin disease	64540004	L66.1
3248	Lichtenstein syndrome	2390	Rare immune disease	763668009
3251	Limb body wall complex	2369	Rare developmental defect during embryogenesis	716106000
3252	Distal limb deficiencies-micrognathia syndrome	1307	Rare developmental defect during embryogenesis	722429003
3259	Linear verrucous nevus syndrome	2611	Rare skin disease	1231148002
3263	Pyruvate dehydrogenase E3 deficiency	2394	Rare inborn errors of metabolism	29914000
3268	Lipoid proteinosis	530	Rare skin disease	38692000
3283	Loiasis	2404	Rare infectious disease	44250009	B74.3
3284	Romano-Ward syndrome	101016	Rare cardiac disease	20852007
3287	Loose anagen syndrome	168	Rare skin disease	238735005
3295	Oculocerebrorenal syndrome of Lowe	534	Rare developmental defect during embryogenesis	79385002
3300	Lowry-MacLean syndrome	2409	Rare developmental defect during embryogenesis	721974000
3303	Cystic fibrosis-gastritis-megaloblastic anemia syndrome	2575	Rare gastroenterologic disease	720401009
3307	Lujan-Fryns syndrome	776	Rare developmental defect during embryogenesis	422437002
3314	Cerebellar ataxia-hypogonadism syndrome	1173	Rare neurologic disease	230240004
3318	Hennekam syndrome	2136	Rare developmental defect during embryogenesis	234146006
3319	Lymphangioleiomyomatosis	538	Rare respiratory disease	277844007
3321	Lymphatic filariasis	2035	Rare infectious disease	240820001
3324	Meige disease	90186	Rare developmental defect during embryogenesis	400040008
3335	Lysinuric protein intolerance	470	Rare inborn errors of metabolism	303852004
3343	Beckwith-Wiedemann syndrome	116	Rare developmental defect during embryogenesis	81780002
3347	Hypo- and hypermelanotic cutaneous macules-retarded growth-intellectual disability syndrome	2435	Rare skin disease	733469003
3348	Blepharophimosis-intellectual disability syndrome, Ohdo type	2728	Rare developmental defect during embryogenesis	412787009
3350	Autosomal dominant primary hypomagnesemia with hypocalciuria	34528	Rare renal disease	725393000
3361	Multiple pterygium-malignant hyperthermia syndrome	2215	Rare developmental defect during embryogenesis	719398004
3371	Malonic aciduria	943	Rare inborn errors of metabolism	361203007
3373	Dilated cardiomyopathy-hypergonadotropic hypogonadism syndrome	2229	Rare developmental defect during embryogenesis	719451006
3378	Lung agenesis-heart defect-thumb anomalies syndrome	1120	Rare developmental defect during embryogenesis	721976003
3382	Van den Ende-Gupta syndrome	2460	Rare developmental defect during embryogenesis	719845008
3388	Marfanoid habitus-autosomal recessive intellectual disability syndrome	2463	Rare developmental defect during embryogenesis	733062000
3390	Marie Unna hereditary hypotrichosis	444	Rare skin disease	254234005
3395	Oculotrichoanal syndrome	2717	Rare developmental defect during embryogenesis	703539006
3396	Osteocraniostenosis	2763	Rare bone disease	722109008
3399	Lethal recessive chondrodysplasia	1423	Rare bone disease	719404009
3401	Marfanoid syndrome, De Silva type	2464	Rare developmental defect during embryogenesis	732262003
3406	Cataract-intellectual disability-hypogonadism syndrome	1387	Rare developmental defect during embryogenesis	722380003
3409	Hennekam-Beemer syndrome	2135	Rare developmental defect during embryogenesis	722453009
3413	Maternal phenylketonuria	2209	Rare developmental defect during embryogenesis	297225000
3424	McDonough syndrome	2471	Rare developmental defect during embryogenesis	715441004
3426	Familial scaphocephaly syndrome, McGillivray type	168624	Rare developmental defect during embryogenesis	725030006
3427	McKusick-Kaufman syndrome	2473	Rare developmental defect during embryogenesis	702407009
3430	Cleft lip/palate-intestinal malrotation-cardiopathy syndrome	2001	Rare developmental defect during embryogenesis	719456001
3432	Meacham syndrome	3097	Rare developmental defect during embryogenesis	722461004
3436	Meckel syndrome	564	Rare developmental defect during embryogenesis	29076005
3438	Dysraphism-cleft lip/palate-limb reduction defects syndrome	2476	Rare developmental defect during embryogenesis	1208338004
3439	Pai syndrome	1993	Rare developmental defect during embryogenesis	722201004
3440	Median nodule of the upper lip	2699	Rare developmental defect during embryogenesis	722034006
3442	Megacystis-microcolon-intestinal hypoperistalsis syndrome	2241	Rare developmental defect during embryogenesis	253781004
3443	Familial visceral myopathy	2604	Rare gastroenterologic disease	63684002
3445	Megalencephalic leukoencephalopathy with subcortical cysts	2478	Rare neurologic disease	703536004
3448	Megalocornea-intellectual disability syndrome	2479	Rare developmental defect during embryogenesis	733522005
3449	Delayed speech-facial asymmetry-strabismus-ear lobe creases syndrome	3038	Rare developmental defect during embryogenesis	716199000
3451	Primary hypomagnesemia with hypercalciuria and nephrocalcinosis with severe ocular involvement	2196	Rare renal disease	717787005
3460	Familial melanoma	618	Rare neoplastic disease	726019003
3462	Melhem-Fahl syndrome	2482	Rare developmental defect during embryogenesis	732263008
3475	Open spinal dysraphism with a myelomeningocele	93969	Rare developmental defect during embryogenesis	414667000
3480	Cerebrooculonasal syndrome	66625	Rare developmental defect during embryogenesis	720855003
3482	Severe microbrachycephaly-intellectual disability-athetoid cerebral palsy syndrome	1236	Rare developmental defect during embryogenesis	783005002
3485	Intellectual disability, Buenos-Aires type	3079	Rare developmental defect during embryogenesis	725906006
3491	Hernández-Aguirre Negrete syndrome	2139	Rare developmental defect during embryogenesis	721146009
3505	Severe intellectual disability-progressive spastic diplegia syndrome	404473	Rare neurologic disease	782723007
3506	X-linked intellectual disability-psychosis-macroorchidism syndrome	3077	Rare developmental defect during embryogenesis	702356009
3514	Intellectual disability-short stature-hypertelorism syndrome	3074	Rare developmental defect during embryogenesis	771077007
3519	Metaphyseal acroscyphodysplasia	1240	Rare bone disease	389162001
3520	X-linked skeletal dysplasia-intellectual disability syndrome	1436	Rare bone disease	722478008
3523	Intellectual disability-spasticity-ectrodactyly syndrome	1891	Rare developmental defect during embryogenesis	763743003
3524	Mietens syndrome	2557	Rare developmental defect during embryogenesis	40291001
3530	Intellectual disability, Wolff type	3080	Rare developmental defect during embryogenesis	763745005
3531	Monoamine oxidase A deficiency	3057	Rare inborn errors of metabolism	718210003
3537	Atkin-Flaitz syndrome	1193	Rare developmental defect during embryogenesis	718577005
3552	Mesomelic dwarfism-cleft palate-camptodactyly syndrome	2631	Rare developmental defect during embryogenesis	715471007
3553	Langer mesomelic dysplasia	2632	Rare bone disease	38494008
3554	Mesomelic dysplasia, Nievergelt type	2633	Rare bone disease	33979003
3555	Mesomelic dwarfism, Reinhardt-Pfeiffer type	2634	Rare bone disease	715472000
3559	Syndactyly type 8	2498	Rare developmental defect during embryogenesis	715442006
3560	Metachondromatosis	2499	Rare bone disease	205481009
3562	Metaphyseal anadysplasia	1040	Rare bone disease	254085009
3563	Metaphyseal chondrodysplasia, Spahr type	2501	Rare bone disease	254084008
3566	Metaphyseal dysostosis-intellectual disability-conductive deafness syndrome	2502	Rare bone disease	733419006
3568	Metaphyseal dysplasia-maxillary hypoplasia-brachydacty syndrome	2504	Rare bone disease	724145007
3571	Metatropic dysplasia	2635	Rare bone disease	22764001
3573	Methimazole embryofetopathy	1923	Rare developmental defect during embryogenesis	724144006
3575	Fetal methylmercury syndrome	1917	Rare developmental defect during embryogenesis	62110005
3579	Methylmalonic acidemia with homocystinuria	26	Rare inborn errors of metabolism	80887004
3586	Vitamin B12-unresponsive methylmalonic acidemia	27	Rare inborn errors of metabolism	124680001
3588	Mevalonic aciduria	29	Rare inborn errors of metabolism	718558008
3589	Multiple benign circumferential skin creases on limbs	2505	Rare skin disease	239142006
3596	Microbrachycephaly-ptosis-cleft lip syndrome	2511	Rare developmental defect during embryogenesis	723403008
3602	Microcephalic primordial dwarfism, Toriello type	2643	Rare bone disease	715482004
3603	Isolated congenital microcephaly	199642	Rare neurologic disease	1148758003
3604	Microcephaly-albinism-digital anomalies syndrome	2513	Rare developmental defect during embryogenesis	719377004
3605	Autosomal dominant primary microcephaly	2514	Rare developmental defect during embryogenesis	778070003
3607	Microcephaly-brain defect-spasticity-hypernatremia syndrome	2523	Rare developmental defect during embryogenesis	770655004
3609	Microcephaly-cardiomyopathy syndrome	2515	Rare developmental defect during embryogenesis	719380003
3610	Microcephaly-cervical spine fusion anomalies syndrome	2522	Rare developmental defect during embryogenesis	715462003
3615	Microcephaly-glomerulonephritis-marfanoid habitus syndrome	2172	Rare developmental defect during embryogenesis	733472005
3617	Mikati-Najjar-Sahli syndrome	2558	Rare developmental defect during embryogenesis	733092009
3622	Microcephaly-lymphedema-chorioretinopathy syndrome	2526	Rare developmental defect during embryogenesis	733604003
3627	Microcephaly-microcornea syndrome, Seemanova type	2528	Rare developmental defect during embryogenesis	715464002
3635	Congenital microcoria	566	Rare developmental defect during embryogenesis	400962005
3637	Microcornea-glaucoma-absent frontal sinuses syndrome	2536	Rare developmental defect during embryogenesis	716166002
3640	Microgastria-limb reduction defect syndrome	2538	Rare developmental defect during embryogenesis	721880009
3643	Autosomal dominant omodysplasia	93328	Rare bone disease	725165009
3644	Colobomatous microphthalmia	98938	Rare developmental defect during embryogenesis	715771008
3645	Microphthalmia with brain and digit anomalies	139471	Rare developmental defect during embryogenesis	721878003
3650	Microphthalmia-microtia-fetal akinesia syndrome	2547	Rare developmental defect during embryogenesis	1230344000
3652	Microscopic polyangiitis	727	Rare systemic or rheumatologic disease	1144805008	M31.7
3653	Oculoauriculovertebral spectrum with radial defects	2549	Rare developmental defect during embryogenesis	726722009
3655	Microsporidiosis	2552	Rare infectious disease	699676006
3659	Microphthalmia with linear skin defects syndrome	2556	Rare developmental defect during embryogenesis	721879006
3668	Miller Fisher syndrome	98919	Rare neurologic disease	1767005
3669	Miller-Dieker syndrome	531	Rare developmental defect during embryogenesis	253148005
3671	Mitochondrial DNA-associated Leigh syndrome	255210	Rare inborn errors of metabolism	717052002
3672	Non-spherocytic hemolytic anemia due to hexokinase deficiency	90031	Rare hematologic disease	191177007
3681	Mitochondrial DNA depletion syndrome, encephalomyopathic form with methylmalonic aciduria	1933	Rare inborn errors of metabolism	1197052008
3682	Mitochondrial myopathy-lactic acidosis-deafness syndrome	2597	Rare inborn errors of metabolism	732951005
3684	Mitochondrial trifunctional protein deficiency	746	Rare inborn errors of metabolism	237999008
3685	Mitral atresia	1205	Rare developmental defect during embryogenesis	23063005
3687	Familial mitral valve prolapse	741	Rare developmental defect during embryogenesis	233858000
3690	Melorheostosis with osteopoikilosis	1879	Rare bone disease	1197053003
3692	Syndromic microphthalmia type 5	178364	Rare developmental defect during embryogenesis	718761007
3693	MMEP syndrome	3434	Rare developmental defect during embryogenesis	715533002
3697	MODY	552	Rare endocrine disease	609561005
3698	Moebius syndrome-axonal neuropathy-hypogonadotropic hypogonadism syndrome	2560	Rare neurologic disease	724174003
3699	Fryns syndrome	2059	Rare developmental defect during embryogenesis	702432006
3701	Orofaciodigital syndrome type 2	2751	Rare developmental defect during embryogenesis	1779005
3704	Choroidal atrophy-alopecia syndrome	1433	Rare developmental defect during embryogenesis	720850008
3707	Tetramelic monodactyly	2564	Rare developmental defect during embryogenesis	770945001
3711	Distal deletion 10q	96148	Rare developmental defect during embryogenesis	718687003
3738	1q41q42 microdeletion syndrome	250999	Rare developmental defect during embryogenesis	716515000
3746	2q24 microdeletion syndrome	1617	Rare developmental defect during embryogenesis	719658006
3750	Distal deletion 3p	1620	Rare developmental defect during embryogenesis	763528002
3764	6q25 microdeletion syndrome	251056	Rare developmental defect during embryogenesis	719663005
3765	Familial monosomy 7 syndrome	495930	Rare neoplastic disease	307340003
3769	8p23.1 microdeletion syndrome	251071	Rare developmental defect during embryogenesis	716381003
3773	Monosomy 9p	261112	Rare developmental defect during embryogenesis	771072001
3785	Mucopolysaccharidosis type 4A	309297	Rare inborn errors of metabolism	7259005
3786	Mucopolysaccharidosis type 4B	309310	Rare inborn errors of metabolism	238044004
3787	VIPoma	97282	Rare endocrine disease	253005002
3788	Lethal intrauterine growth restriction-cortical malformation-congenital contractures syndrome	2570	Rare developmental defect during embryogenesis	716169009
3791	Peripheral motor neuropathy-dysautonomia syndrome	2400	Rare neurologic disease	230557001
3793	Mounier-Kühn syndrome	3347	Rare respiratory disease	57451009
3795	Spastic ataxia-corneal dystrophy syndrome	2572	Rare neurologic disease	715465001
3806	Mucolipidosis type III	577	Rare inborn errors of metabolism	65764006
3807	Mucopolysaccharidosis type 3	581	Rare inborn errors of metabolism	88393000
3818	Multicentric carpo-tarsal osteolysis with or without nephropathy	2774	Rare bone disease	766992008
3829	Multiple endocrine neoplasia type 1	652	Rare neoplastic disease	30664006
3830	Multiple endocrine neoplasia type 2	653	Rare neoplastic disease	61808009
3834	Lethal multiple pterygium syndrome	33108	Rare developmental defect during embryogenesis	60192008
3836	Multiple synostoses syndrome	3237	Rare developmental defect during embryogenesis	62628008
3843	Laminin subunit alpha 2-related congenital muscular dystrophy	258	Rare neurologic disease	111503008
3844	TRIM32-related limb-girdle muscular dystrophy R8	1878	Rare neurologic disease	43226001
3851	Beta-sarcoglycan-related limb-girdle muscular dystrophy R4	119	Rare neurologic disease	718850008
3856	Becker nevus syndrome	64755	Rare skin disease	5387003
3858	Glycogen storage disease due to muscle phosphorylase kinase deficiency	715	Rare inborn errors of metabolism	819953000
3862	Mycetoma	2583	Rare infectious disease	410039003
3863	Classic mycosis fungoides	2584	Rare neoplastic disease	765328000
3865	Ataxia-pancytopenia syndrome	2585	Rare neurologic disease	768556005
3868	Myeloperoxidase deficiency	2587	Rare immune disease	129644003
3872	Progressive myoclonic epilepsy type 6	280620	Rare neurologic disease	783062001
3873	Myoclonus-cerebellar ataxia-deafness syndrome	2589	Rare developmental defect during embryogenesis	733065003
3875	Spinal muscular atrophy-progressive myoclonic epilepsy syndrome	2590	Rare neurologic disease	703524005
3876	Progressive myoclonic epilepsy type 1	308	Rare neurologic disease	230423006
3881	Myopathy and diabetes mellitus	2596	Rare neurologic disease	783722008
3884	Tubular aggregate myopathy	2593	Rare neurologic disease	240087000
3885	Mitochondrial myopathy and sideroblastic anemia	2598	Rare inborn errors of metabolism	724138007
3889	Carey-Fineman-Ziter syndrome	1358	Rare developmental defect during embryogenesis	429753001
3892	X-linked myopathy with excessive autophagy	25980	Rare neurologic disease	719815005
3896	Inclusion body myositis	611	Rare neurologic disease	72315009
3902	N syndrome	2608	Rare developmental defect during embryogenesis	723410002
3904	Nijmegen breakage syndrome	647	Rare developmental defect during embryogenesis	234638009
3908	Isolated complex I deficiency	2609	Rare inborn errors of metabolism	237988006
3912	Naegeli-Franceschetti-Jadassohn syndrome	69087	Rare developmental defect during embryogenesis	239084001
3927	Nasopalpebral lipoma-coloboma syndrome	2399	Rare developmental defect during embryogenesis	723411003
3929	Nathalie syndrome	2663	Rare developmental defect during embryogenesis	716170005
3931	Rheumatoid factor-negative polyarticular juvenile idiopathic arthritis	85408	Rare systemic or rheumatologic disease	410797009
3936	Perlman syndrome	2849	Rare developmental defect during embryogenesis	722231005
3940	Nephropathy-deafness-hyperparathyroidism syndrome	2668	Rare otorhinolaryngologic disease	724093004
3943	Nephrosis-deafness-urinary tract-digital malformations syndrome	2669	Rare developmental defect during embryogenesis	724092009
3946	Genetic steroid-resistant nephrotic syndrome	656	Rare renal disease	718141008
3948	Tremor-nystagmus-duodenal ulcer syndrome	3350	Rare neurologic disease	782935003
3949	Neuhauser-Eichner-Opitz syndrome	2672	Rare neurologic disease	1208339007
3953	Galactosialidosis	351	Rare inborn errors of metabolism	35691006
3956	Choreoacanthocytosis	2388	Rare neurologic disease	26848004
3957	Infantile neuroaxonal dystrophy	35069	Rare neurologic disease	52713000
3964	Neurofaciodigitorenal syndrome	2673	Rare developmental defect during embryogenesis	725908007
3967	Familial isolated café-au-lait macules	2678	Rare skin disease	1208340009	L81.3
3971	Neuronal intranuclear inclusion disease	2289	Rare neurologic disease	715437003
3972	Navajo neurohepatopathy	255229	Rare inborn errors of metabolism	784346006
3973	Charcot-Marie-Tooth disease type 4D	99950	Rare neurologic disease	715798007
3976	Hereditary sensory and autonomic neuropathy type 2	970	Rare neurologic disease	398148000
3979	Neutral lipid storage disease with ichthyosis	98907	Rare skin disease	19604005
3981	X-linked severe congenital neutropenia	86788	Rare immune disease	718882006
3982	Neutropenia-monocytopenia-deafness syndrome	2690	Rare immune disease	725137007
3986	Familial multiple nevi flammei	624	Rare skin disease	763714006
3994	Night blindness-skeletal anomalies-dysmorphism syndrome	1390	Rare developmental defect during embryogenesis	1237228009
3995	Congenital stationary night blindness	215	Rare ophthalmic disorder	232061009
3999	Ectopia lentis-chorioretinal dystrophy-myopia syndrome	1884	Rare ophthalmic disorder	722437006
4001	Noma	2700	Rare infectious disease	18116006	A69.0
4003	Maternally-inherited diabetes and deafness	225	Rare inborn errors of metabolism	237619009
4010	Progressive epilepsy-intellectual disability syndrome, Finnish type	1947	Rare neurologic disease	703526007
4014	Port-wine nevi-mega cisterna magna-hydrocephalus syndrome	2703	Rare developmental defect during embryogenesis	783701002
4017	Occipital horn syndrome	198	Rare inborn errors of metabolism	59399004
4018	Primary tethered cord syndrome	268861	Rare developmental defect during embryogenesis	768939009
4031	Oculoauriculofrontonasal syndrome	398156	Rare developmental defect during embryogenesis	782783009
4034	Oculocerebral hypopigmentation syndrome, Preus type	2720	Rare developmental defect during embryogenesis	716174001
4037	Oculocutaneous albinism type 1	352731	Rare skin disease	765146000
4038	Oculocutaneous albinism type 2	79432	Rare skin disease	26336006
4039	Oculocutaneous albinism type 3	79433	Rare skin disease	63450009
4046	Oculomaxillofacial dysostosis	1794	Rare developmental defect during embryogenesis	763830009
4047	Arthrogryposis-oculomotor limitation-electroretinal anomalies syndrome	1154	Rare developmental defect during embryogenesis	715217004
4050	Severe oculo-renal-cerebellar syndrome	2715	Rare developmental defect during embryogenesis	1208341008
4051	Odonto-onycho dysplasia-alopecia syndrome	2722	Rare developmental defect during embryogenesis	763828007
4053	Odontomicronychial dysplasia	1811	Rare developmental defect during embryogenesis	403764002
4054	Odonto-onycho-dermal dysplasia	2721	Rare developmental defect during embryogenesis	403762003
4060	Orofaciodigital syndrome type 8	2755	Rare developmental defect during embryogenesis	722106001
4061	Orofaciodigital syndrome type 10	2756	Rare developmental defect during embryogenesis	722075004
4062	Infantile-onset spinocerebellar ataxia	1186	Rare neurologic disease	724227000
4064	Okamoto syndrome	2729	Rare developmental defect during embryogenesis	722065002
4065	Postaxial tetramelic oligodactyly	2730	Rare developmental defect during embryogenesis	770946000
4066	Oligomeganephronia	2260	Rare developmental defect during embryogenesis	18417009
4069	Oliver syndrome	2920	Rare developmental defect during embryogenesis	721017000
4070	Olivopontocerebellar atrophy-deafness syndrome	2732	Rare developmental defect during embryogenesis	715483009
4071	Spinocerebellar ataxia type 1	98755	Rare neurologic disease	715748006
4072	Spinocerebellar ataxia type 2	98756	Rare neurologic disease	715751004
4075	Mutilating palmoplantar keratoderma with periorificial keratotic plaques	659	Rare skin disease	239072003
4076	Autosomal recessive omodysplasia	93329	Rare bone disease	725166005
4079	Lethal omphalocele-cleft palate syndrome	2736	Rare developmental defect during embryogenesis	719408007
4080	Cloacal exstrophy	93929	Rare developmental defect during embryogenesis	20815007
4081	Omphalomesenteric cyst	490	Rare developmental defect during embryogenesis	80880002
4083	Cooks syndrome	1487	Rare developmental defect during embryogenesis	720747002
4085	Poikiloderma with neutropenia	221046	Rare skin disease	772126000
4098	Opsismodysplasia	2746	Rare bone disease	254068007
4106	Renal coloboma syndrome	1475	Rare developmental defect during embryogenesis	446449009
4107	Optic pathway glioma	2086	Rare neoplastic disease	254976006
4118	Orofaciodigital syndrome type 11	141000	Rare developmental defect during embryogenesis	718681002
4119	X-linked intellectual disability, Shashi type	85286	Rare developmental defect during embryogenesis	718900002
4120	Orofaciodigital syndrome type 5	2919	Rare developmental defect during embryogenesis	722105002
4121	Orofaciodigital syndrome type 1	2750	Rare developmental defect during embryogenesis	763833006
4129	OSLAM syndrome	2760	Rare developmental defect during embryogenesis	733064004
4130	Otospondylomegaepiphyseal dysplasia	1427	Rare bone disease	254060000
4131	Thiemann disease, familial form	3314	Rare bone disease	55166000
4133	Familial osteochondritis dissecans	251262	Rare bone disease	715899006
4136	Familial osteodysplasia, Anderson type	2769	Rare developmental defect during embryogenesis	773278003
4139	Congenital osteogenesis imperfecta-microcephaly-cataracts syndrome	2772	Rare bone disease	15552004
4142	Osteoglosphonic dysplasia	2645	Rare bone disease	254144002
4148	Osteopathia striata-cranial sclerosis syndrome	2780	Rare bone disease	254129003
4151	Autosomal dominant osteopetrosis type 1	2783	Rare bone disease	1264041000
4154	Osteopetrosis with renal tubular acidosis	2785	Rare bone disease	254122007
4156	Intermediate osteopetrosis	210110	Rare bone disease	254121000
4160	Osteoporosis-pseudoglioma syndrome	2788	Rare bone disease	254112001
4163	Foix-Alajouanine syndrome	79093	Rare neurologic disease	230379007
4166	Heart defect-tongue hamartoma-polysyndactyly syndrome	1338	Rare developmental defect during embryogenesis	783738002
4168	Otodental syndrome	2791	Rare developmental defect during embryogenesis	1237343009
4169	Otofaciocervical syndrome	2792	Rare developmental defect during embryogenesis	763860004
4170	Otoonychoperoneal syndrome	2793	Rare developmental defect during embryogenesis	441944007
4176	Benign paroxysmal tonic upgaze of childhood with ataxia	1179	Rare neurologic disease	763127004
4183	Overhydrated hereditary stomatocytosis	3203	Rare hematologic disease	722125003
4189	Epiphyseal stippling-osteoclastic hyperplasia syndrome	1952	Rare bone disease	722127006
4192	Extramammary Paget disease	2800	Rare neoplastic disease	1268956001
4199	Hydrocephaly-low insertion umbilicus syndrome	2184	Rare developmental defect during embryogenesis	1208346003
4203	Partial pancreatic agenesis	2805	Rare developmental defect during embryogenesis	719044008
4204	Adenoma of pancreas	93292	Rare abdominal surgical disease	208061000119101
4206	Familial pancreatic carcinoma	1333	Rare neoplastic disease	715414009
4210	Pancreatoblastoma	677	Rare neoplastic disease	1268911008
4213	Polyostotic fibrous dysplasia	93276	Rare bone disease	36517007
4214	Papilloma of choroid plexus	2807	Rare neurologic disease	425868004
4219	Autosomal dominant spastic paraplegia type 17	100998	Rare neurologic disease	230263009
4222	Parastremmatic dwarfism	2646	Rare bone disease	722210007
4223	PARC syndrome	2825	Rare developmental defect during embryogenesis	771186004
4224	Paris-Trousseau thrombocytopenia	851	Rare hematologic disease	441134009
4227	Idiopathic ventricular fibrillation, non Brugada type	228140	Rare cardiac disease	723866006
4228	Neuralgic amyotrophy	2901	Rare neurologic disease	72893007
4229	Partial atrioventricular septal defect	1330	Rare developmental defect during embryogenesis	718216009
4235	Partington syndrome	94083	Rare developmental defect during embryogenesis	702412005
4236	Fetal parvovirus syndrome	295	Rare developmental defect during embryogenesis	715197005
4238	Blepharonasofacial malformation syndrome	1252	Rare developmental defect during embryogenesis	717913006
4259	Pseudoleprechaunism syndrome, Patterson type	2976	Rare endocrine disease	771262009
4260	Patterson-Stevenson-Fontaine syndrome	2439	Rare developmental defect during embryogenesis	724069009
4261	Oligoarticular juvenile idiopathic arthritis	85410	Rare systemic or rheumatologic disease	410798004	M08.4
4264	PEHO syndrome	2836	Rare neurologic disease	442511009
4265	Pelizaeus-Merzbacher disease	702	Rare neurologic disease	64855000
4269	Pelvic dysplasia-arthrogryposis of lower limbs syndrome	2840	Rare developmental defect during embryogenesis	783140003
4271	Pendred syndrome	705	Rare otorhinolaryngologic disease	70348004
4272	Penile agenesis	49	Rare developmental defect during embryogenesis	59981001	Q55.5
4273	Penoscrotal transposition	2842	Rare developmental defect during embryogenesis	312005008
4276	Acroosteolysis-keloid-like lesions-premature aging syndrome	363665	Rare skin disease	776417008
4299	Autosomal recessive distal osteolysis syndrome	2776	Rare bone disease	715487005
4302	Mesomelia-synostoses syndrome	2496	Rare bone disease	724147004
4303	Deafness-genital anomalies-metacarpal and metatarsal synostosis syndrome	3224	Rare developmental defect during embryogenesis	721086004
4304	Preaxial polydactyly-colobomata-intellectual disability syndrome	2921	Rare developmental defect during embryogenesis	733088002
4305	Pfeiffer-Palm-Teller syndrome	2871	Rare developmental defect during embryogenesis	726672000
4311	Phakomatosis pigmentokeratotica	2874	Rare developmental defect during embryogenesis	723455009
4312	Phakomatosis pigmentovascularis	2875	Rare developmental defect during embryogenesis	403545005
4315	Phenobarbital embryopathy	1919	Rare developmental defect during embryogenesis	715431002
4319	Dihydropteridine reductase deficiency	226	Rare inborn errors of metabolism	58256000
4323	Phocomelia-ectrodactyly-deafness-sinus arrhythmia syndrome	2878	Rare developmental defect during embryogenesis	715506001
4329	PGM1-CDG	319646	Rare inborn errors of metabolism	783717008
4331	PGM3-CDG	443811	Rare inborn errors of metabolism	1187623009
4337	Phosphoribosylpyrophosphate synthetase superactivity	3222	Rare inborn errors of metabolism	723454008
4344	Piebaldism	2884	Rare skin disease	718122005
4347	Isolated Pierre Robin syndrome	718	Rare developmental defect during embryogenesis	4602007
4357	Late-onset retinal degeneration	67042	Rare ophthalmic disorder	719431007
4358	Severe combined immunodeficiency due to FOXN1 deficiency	169095	Rare immune disease	720345008
4359	Ringed hair disease	169	Rare skin disease	21926007
4361	Pili torti	2889	Rare skin disease	17170005
4362	Pili torti-developmental delay-neurological abnormalities syndrome	2891	Rare skin disease	716194005
4364	Pili torti-onychodysplasia syndrome	2890	Rare developmental defect during embryogenesis	723451000
4365	Ophthalmomandibulomelic dysplasia	2741	Rare developmental defect during embryogenesis	715484003
4369	Trichodermodysplasia-dental alterations syndrome	3353	Rare developmental defect during embryogenesis	763620003
4372	Pitt-Hopkins syndrome	2896	Rare developmental defect during embryogenesis	702344008
4375	Thumb stiffness-brachydactyly-intellectual disability syndrome	1078	Rare developmental defect during embryogenesis	733117001
4380	Hypoplasminogenemia	722	Rare hematologic disease	95840007
4381	Congenital plasminogen activator inhibitor type 1 deficiency	465	Rare hematologic disease	717407006
4382	Platyspondylic dysplasia, Torrance type	85166	Rare bone disease	254047006
4386	Pneumocystosis	723	Rare infectious disease	88860002	B48.5+
4391	Kindler epidermolysis bullosa	2908	Rare skin disease	238836000
4392	Rothmund-Thomson syndrome	2909	Rare developmental defect during embryogenesis	69093006
4412	Orofaciodigital syndrome type 6	2754	Rare developmental defect during embryogenesis	721873007
4413	Polydactyly-myopia syndrome	2917	Rare developmental defect during embryogenesis	733087007
4417	Polydactyly of a biphalangeal thumb and/or hallux	93339	Rare developmental defect during embryogenesis		Q69.1
4421	Catecholaminergic polymorphic ventricular tachycardia	3286	Rare cardiac disease	419671004
4424	Polyneuropathy-intellectual disability-acromicria-premature menopause syndrome	2928	Rare neurologic disease	770679002
4427	Cronkhite-Canada syndrome	2930	Rare developmental defect during embryogenesis	76304001
4428	Polysyndactyly-cardiac malformation syndrome	2934	Rare developmental defect during embryogenesis	724066002
4434	Syndactyly type 4	93405	Rare developmental defect during embryogenesis	719158007
4436	Bartsocas-Papas syndrome	1234	Rare developmental defect during embryogenesis	722376008
4437	Porencephaly-cerebellar hypoplasia-internal malformations syndrome	2941	Rare developmental defect during embryogenesis	763821001
4438	Porokeratosis of Mibelli	735	Rare skin disease	80432009
4439	Punctate palmoplantar keratoderma type 2	79502	Rare skin disease	765096001
4446	Congenital erythropoietic porphyria	79277	Rare inborn errors of metabolism	22935002
4454	Postpoliomyelitis syndrome	2942	Rare neurologic disease	31097004	G14
4465	PHAVER syndrome	2876	Rare developmental defect during embryogenesis	723453002
4470	Guttmacher syndrome	2957	Rare developmental defect during embryogenesis	722452004
4475	Familial peripheral male-limited precocious puberty	3000	Rare endocrine disease	725295005
4477	Congenital prekallikrein deficiency	749	Rare hematologic disease	1162804003
4482	X-linked intellectual disability-dysmorphism-cerebral atrophy syndrome	2958	Rare developmental defect during embryogenesis	719140001
4484	Primary ciliary dyskinesia	244	Rare respiratory disease	86204009
4485	Juvenile primary lateral sclerosis	247604	Rare neurologic disease	717964007
4488	Intellectual disability-cataracts-calcified pinnae-myopathy syndrome	3042	Rare neurologic disease	726709001
4494	Progeria-short stature-pigmented nevi syndrome	2959	Rare developmental defect during embryogenesis	399947002
4497	Progeroid syndrome, Petty type	2963	Rare skin disease	770567006
4500	Acromelanosis	39	Rare skin disease	239089006
4508	Prolactinoma	2965	Rare endocrine disease	134209002
4509	Proliferating trichilemmal cyst	492	Rare skin disease	254678009
4513	Properdin deficiency	2966	Rare immune disease	81166004
4518	Aprosencephaly cerebellar dysgenesis	1126	Rare developmental defect during embryogenesis	1237366005
4520	Familial prostate cancer	1331	Rare neoplastic disease	715412008
4522	Transcobalamin I deficiency	2967	Rare inborn errors of metabolism	237933007
4527	Autosomal erythropoietic protoporphyria	79278	Rare inborn errors of metabolism	51022005
4528	Corpus callosum agenesis-abnormal genitalia syndrome	2508	Rare developmental defect during embryogenesis	763797003
4531	Proximal spinal muscular atrophy	70	Rare neurologic disease	5262007
4536	Pseudopelade of Brocq	129	Rare skin disease	238731001
4539	Bifunctional enzyme deficiency	300	Rare inborn errors of metabolism	238068007
4540	Pseudoachondroplasia	750	Rare bone disease	22567005
4543	Peroxisomal acyl-CoA oxidase deficiency	2971	Rare inborn errors of metabolism	238069004
4544	Pseudoaminopterin syndrome	221120	Rare developmental defect during embryogenesis	715867000
4550	Difference of sex development-intellectual disability syndrome	2983	Rare developmental defect during embryogenesis	719450007
4553	Pseudohypoaldosteronism type 2	757	Rare renal disease	15689008
4559	Acrootoocular syndrome	2980	Rare developmental defect during embryogenesis	720410001
4561	Idiopathic intracranial hypertension	238624	Rare neurologic disease	68267002	G93.2
4568	Pterygium colli-intellectual disability-digital anomalies syndrome	2988	Rare developmental defect during embryogenesis	719256004
4569	Familial pterygium of the conjunctiva	2989	Rare ophthalmic disorder	716197003
4570	Antecubital pterygium syndrome	2987	Rare skin disease	784351000
4573	X-linked lethal multiple pterygium syndrome	79447	Rare developmental defect during embryogenesis	763462004
4577	Ptosis-strabismus-ectopic pupils syndrome	2999	Rare ophthalmic disorder	726619004
4582	Hereditary pulmonary alveolar proteinosis	264675	Rare respiratory disease	707442002
4584	Pulmonary arteriovenous malformation	2038	Rare developmental defect during embryogenesis	111289009
4586	Abnormal origin of right or left pulmonary artery from the aorta	99050	Rare developmental defect during embryogenesis	703385008
4588	Pulmonary atresia with ventricular septal defect	1207	Rare developmental defect during embryogenesis	253591008
4589	Peripheral pulmonary stenosis	99084	Rare developmental defect during embryogenesis	286071000119109
4593	Congenital pulmonary sequestration	3161	Rare developmental defect during embryogenesis	18620009	Q33.2
4598	Congenital pulmonary veins atresia or stenosis	3188		11614003
4600	Pulmonary atresia-intact ventricular septum syndrome	1208	Rare developmental defect during embryogenesis	253590009
4603	Punctate acrokeratoderma freckle-like pigmentation	99710	Rare skin disease	1237573001
4606	Purine nucleoside phosphorylase deficiency	760	Rare immune disease	60743005	D81.5
4607	Immune-mediated thrombotic thrombocytopenic purpura	93585	Rare hematologic disease	439007008
4610	Pyknoachondrogenesis	3003	Rare bone disease	719258003
4611	Pycnodysostosis	763	Rare bone disease	89647000
4612	Pyle disease	3005	Rare bone disease	27837003
4614	Pyomyositis	764	Rare infectious disease	65110003
4627	Radial ray hypoplasia-choanal atresia syndrome	3026	Rare developmental defect during embryogenesis	232373003
4628	Oculofaciocardiodental syndrome	2712	Rare developmental defect during embryogenesis	699300009
4633	Absent radius-anogenital anomalies syndrome	3016	Rare developmental defect during embryogenesis	771264005
4634	Leukocyte adhesion deficiency type II	99843	Rare immune disease	234583001
4635	Retinal ischemic syndrome-digestive tract small vessel hyalinosis-diffuse cerebral calcifications syndrome	3018	Rare circulatory system disease	724002003
4636	Ramos-Arroyo syndrome	1051	Rare developmental defect during embryogenesis	723504000
4637	RAPADILINO syndrome	3021	Rare developmental defect during embryogenesis	702413000
4638	External auditory canal atresia-vertical talus-hypertelorism syndrome	3023	Rare developmental defect during embryogenesis	783774006
4641	Ichthyosis-intellectual disability-dwarfism-renal impairment syndrome	2278	Rare developmental defect during embryogenesis	733097003
4644	Ataxia-deafness-intellectual disability syndrome	1188	Rare developmental defect during embryogenesis	720517001
4647	Complex regional pain syndrome	83452	Rare neurologic disease	128200000
4648	Infantile Refsum disease	772	Rare inborn errors of metabolism	238062008
4655	Renal caliceal diverticuli-deafness syndrome	2838	Rare developmental defect during embryogenesis	782942003
4665	NPHP3-related Meckel-like syndrome	3032	Rare renal disease	773737004
4667	Distal renal tubular acidosis	18	Rare renal disease	236461000
4680	X-linked retinal dysplasia	1852	Rare ophthalmic disorder	715240000
4683	Retinitis pigmentosa-intellectual disability-deafness-hypogonadism syndrome	3085	Rare developmental defect during embryogenesis	724001005
4690	X-linked retinoschisis	792	Rare ophthalmic disorder	86923008
4694	Atypical Rett syndrome	3095	Rare neurologic disease	718393002
4695	Revesz syndrome	3088	Rare hematologic disease	723512008
4697	Reynolds syndrome	779	Rare systemic or rheumatologic disease	715401008
4701	Alveolar rhabdomyosarcoma	99756	Rare neoplastic disease	404053004
4702	Embryonal rhabdomyosarcoma	99757	Rare neoplastic disease	404051002
4703	Rhizomelic dysplasia, Patterson-Lowry type	2831	Rare bone disease	715505002
4704	Polymyalgia rheumatica	93569	Rare systemic or rheumatologic disease	65323003	M35.3
4705	Rhizomelic syndrome, Urbach type	3098	Rare bone disease	770948004
4709	Richieri Costa-da Silva syndrome	3101	Rare neurologic disease	782941005
4718	Richieri Costa-Pereira syndrome	3102	Rare developmental defect during embryogenesis	723998001
4721	Isolated right ventricular hypoplasia	439	Rare developmental defect during embryogenesis	718135001
4722	8q22.1 microdeletion syndrome	178303	Rare developmental defect during embryogenesis	719664004
4723	Rigid spine syndrome	97244	Rare neurologic disease	240063002
4724	Ring chromosome 17 syndrome	1441	Rare developmental defect during embryogenesis	778043005
4729	Robin sequence-oligodactyly syndrome	3104	Rare developmental defect during embryogenesis	770681000
4732	Autosomal dominant deafness-onychodystrophy syndrome	79499	Rare developmental defect during embryogenesis	1208614008
4733	Roch-Leri mesosomatous lipomatosis	529	Rare skin disease	716772007
4738	Rombo syndrome	3110	Rare skin disease	721904001
4740	Ulna metaphyseal dysplasia syndrome	1837	Rare bone disease	715242008
4741	Roussy-Lévy syndrome	3115	Rare neurologic disease	45853006
4744	Congenital rubella syndrome	290	Rare developmental defect during embryogenesis	1857005	P35.0
4748	Ruvalcaba syndrome	3121	Rare developmental defect during embryogenesis	3073006
4752	Kousseff syndrome	2351	Rare developmental defect during embryogenesis	726083008
4754	Salla disease	309334	Rare inborn errors of metabolism	87074006
4767	Benign schwannoma	252164	Rare neoplastic disease	189948006
4769	Congenital muscular dystrophy, Ullrich type	75840	Rare neurologic disease	240062007
4771	Sclerosteosis	3152	Rare bone disease	17568006
4774	Succinyl-CoA:3-oxoacid CoA transferase deficiency	832	Rare inborn errors of metabolism	238004006
4775	Aarskog-Scott syndrome	915	Rare developmental defect during embryogenesis	14921002
4776	Craniodigital-intellectual disability syndrome	1514	Rare developmental defect during embryogenesis	763665007
4777	Scott syndrome	806	Rare hematologic disease	128098009
4778	Facial dysmorphism-shawl scrotum-joint laxity syndrome	1778	Rare developmental defect during embryogenesis	716337006
4792	Testicular seminomatous germ cell tumor	842	Rare neoplastic disease	1268721009
4815	Spontaneous periodic hypothermia	29822	Rare neurologic disease	56271007
4818	Shigellosis	810	Rare infectious disease	36188001
4822	Short chain acyl-CoA dehydrogenase deficiency	26792	Rare inborn errors of metabolism	787412002
4832	Short rib-polydactyly syndrome, Beemer-Langer type	93268	Rare bone disease	254052001
4833	Short rib-polydactyly syndrome, Majewski type	93269	Rare bone disease	72922008
4834	Short rib-polydactyly syndrome, Saldino-Noonan type	93270	Rare bone disease	726032008
4835	Short rib-polydactyly syndrome, Verma-Naumoff type	93271	Rare bone disease	254051008
4838	Short stature, Brussels type	2867	Rare bone disease	719213009
4841	Short stature-deafness-neutrophil dysfunction-dysmorphism syndrome	2866	Rare developmental defect during embryogenesis	716192009
4856	Short stature-wormian bones-dextrocardia syndrome	2863	Rare developmental defect during embryogenesis	763631006
4861	Shprintzen-Goldberg syndrome	2462	Rare developmental defect during embryogenesis	719069008
4863	Shwachman-Diamond syndrome	811	Rare hematologic disease	89454001
4865	Sialuria	3166	Rare inborn errors of metabolism	238051008
4867	Siegler-Brewer-Carey syndrome	3167	Rare respiratory disease	721076000
4869	Sillence syndrome	3168	Rare developmental defect during embryogenesis	732956000
4870	Silver-Russell syndrome	813	Rare developmental defect during embryogenesis	15069006
4873	Flat face-microstomia-ear anomaly syndrome	1968	Rare developmental defect during embryogenesis	773750003
4883	Situs inversus totalis	101063	Rare developmental defect during embryogenesis	43876007
4886	Mononen-Karnes-Senac syndrome	2565	Rare developmental defect during embryogenesis	733095006
4891	Leukoencephalopathy-spondyloepimetaphyseal dysplasia syndrome	83629	Rare neurologic disease	719405005
4899	Male hypergonadotropic hypogonadism-intellectual disability-skeletal anomalies syndrome	2234	Rare developmental defect during embryogenesis	722459008
4900	Somatostatinoma	97283	Rare endocrine disease	253006001
4905	Congenital heart defect-round face-developmental delay syndrome	1355	Rare developmental defect during embryogenesis	715987000
4910	Autosomal recessive spastic ataxia of Charlevoix-Saguenay	98	Rare neurologic disease	702445005
4914	Infantile-onset ascending hereditary spastic paralysis	293168	Rare neurologic disease	703543005
4918	Spastic paraplegia-precocious puberty syndrome	2826	Rare neurologic disease	732958004
4919	Autosomal recessive spastic paraplegia type 11	2822	Rare neurologic disease	715491000
4921	Spastic paraplegia-neuropathy-poikiloderma syndrome	2821	Rare neurologic disease	763402002
4922	Autosomal spastic paraplegia type 18	209951	Rare neurologic disease	732932004
4923	Spastic paraplegia type 2	99015	Rare neurologic disease	723622007
4924	Autosomal recessive spastic paraplegia type 39	139480	Rare neurologic disease	719103009
4925	Autosomal dominant spastic paraplegia type 4	100985	Rare neurologic disease	723820001
4926	Autosomal recessive spastic paraplegia type 5A	100986	Rare neurologic disease	763373005
4927	Spastic paraplegia type 7	99013	Rare neurologic disease	715776003
4928	Autosomal dominant spastic paraplegia type 6	100988	Rare neurologic disease	732949006
4931	Spastic paraplegia-glaucoma-intellectual disability syndrome	2818	Rare neurologic disease	733455003
4932	Spastic tetraplegia-retinitis pigmentosa-intellectual disability syndrome	3011	Rare developmental defect during embryogenesis	723621000
4936	Weill-Marchesani syndrome	3449	Rare developmental defect during embryogenesis	2884008
4938	Juvenile neuronal ceroid lipofuscinosis	79264	Rare neurologic disease	61663001
4940	Spina bifida-hypospadias syndrome	3176	Rare developmental defect during embryogenesis	763889002
4942	Spinal atrophy-ophthalmoplegia-pyramidal syndrome	1217	Rare neurologic disease	771238004
4945	Proximal spinal muscular atrophy type 2	83418	Rare neurologic disease	128212001
4950	Spinocerebellar ataxia type 30	211017	Rare neurologic disease	719253007
4952	Autosomal recessive cerebellar ataxia-movement disorder syndrome	95434	Rare neurologic disease	766814006
4953	Spinocerebellar ataxia type 5	98766	Rare neurologic disease	719302009
4954	Infantile-onset autosomal recessive nonprogressive cerebellar ataxia	284332	Rare neurologic disease	785300001
4955	Spinocerebellar ataxia type 7	94147	Rare neurologic disease	715726000
4956	Spinocerebellar ataxia type 8	98760	Rare neurologic disease	715753001
4958	Spinocerebellar ataxia-dysmorphism syndrome	1185	Rare developmental defect during embryogenesis	733033001
4963	Splenogonadal fusion-limb defects-micrognathia syndrome	2063	Rare developmental defect during embryogenesis	726724005
4967	Karsch-Neugebauer syndrome	2329	Rare developmental defect during embryogenesis	722032005
4969	Czeizel-Losonci syndrome	2437	Rare developmental defect during embryogenesis	732927000
4970	SPONASTRIME dysplasia	93357	Rare bone disease	389161008
4972	Spondylocamptodactyly syndrome	3180	Rare bone disease	716231009
4974	Spondylocarpotarsal synostosis	3275	Rare bone disease	702351004
4978	Spondyloenchondrodysplasia	1855	Rare bone disease	254079002
4979	X-linked spondyloepimetaphyseal dysplasia	93349	Rare bone disease	770603000
4980	Spondyloepimetaphyseal dysplasia, Shohat type	93352	Rare bone disease	719201004
4984	Schimke immuno-osseous dysplasia	1830	Rare bone disease	723995003
4987	Spondyloepiphyseal dysplasia congenita	94068	Rare bone disease	278713008
4991	Spondylometaphyseal dysplasia, 'corner fracture' type	93315	Rare bone disease	254078005
4993	Spondylometaphyseal dysplasia, Sedaghatian type	93317	Rare bone disease	389163006
4994	Spondyloperipheral dysplasia-short ulna syndrome	1856	Rare bone disease	763886009
4997	Familial spontaneous pneumothorax	2903	Rare respiratory disease	715219001
5003	Sebocystomatosis	841	Rare skin disease	109433009	L72.2
5004	Steatocystoma multiplex-natal teeth syndrome	3184	Rare developmental defect during embryogenesis	719306007
5012	Sternal cleft	2017	Rare developmental defect during embryogenesis	54008006
5015	Steroid dehydrogenase deficiency-dental anomalies syndrome	3196	Rare developmental defect during embryogenesis	723583009
5021	Autosomal dominant otospondylomegaepiphyseal dysplasia	166100	Rare bone disease	783097004
5023	Stiff person spectrum disorder	3198	Rare neurologic disease	5217008
5025	Stiff skin syndrome	2833	Rare skin disease	765187004
5026	Stimmler syndrome	3199	Rare developmental defect during embryogenesis	733072002
5027	Non-eruption of teeth-maxillary hypoplasia-genu valgum syndrome	2972	Rare developmental defect during embryogenesis	723442008
5029	Arthrogryposis-ectodermal dysplasia syndrome	3200	Rare developmental defect during embryogenesis	786039009
5034	Alpha delta granule deficiency	734	Rare hematologic disease	128100009
5036	Brachydactyly-mesomelia-intellectual disability-heart defects syndrome	1277	Rare developmental defect during embryogenesis	765761009
5041	Autosomal dominant spastic paraplegia type 3	100984	Rare neurologic disease	782670003
5045	Stüve-Wiedemann syndrome	3206	Rare bone disease	254097005
5051	Subpulmonary stenosis	3190	Rare developmental defect during embryogenesis	448476001
5053	Isolated succinate-CoQ reductase deficiency	3208	Rare inborn errors of metabolism	237989003
5058	Sugarman brachydactyly	498602	Rare developmental defect during embryogenesis	1187132007
5061	Multiple sulfatase deficiency	585	Rare inborn errors of metabolism	54898003
5062	Isolated sulfite oxidase deficiency	99731	Rare inborn errors of metabolism	40873003
5066	Microphthalmia-ankyloblepharon-intellectual disability syndrome	85275	Rare developmental defect during embryogenesis	717222003
5068	46,XY complete gonadal dysgenesis	242	Rare developmental defect during embryogenesis	95218005
5070	Symmetrical thalamic calcifications	1314	Rare neurologic disease	719164000
5074	Distal symphalangism	3248	Rare developmental defect during embryogenesis	205281006
5077	Symphalangism with multiple anomalies of hands and feet	3246	Rare developmental defect during embryogenesis	732955001
5081	Syndactyly type 1	93402	Rare developmental defect during embryogenesis	715723008
5084	Cenani-Lenz syndrome	3258	Rare developmental defect during embryogenesis	720633009
5087	Syndactyly type 2	93403	Rare developmental defect during embryogenesis	715724002
5088	Syndactyly type 3	93404	Rare developmental defect during embryogenesis	715725001
5089	Syndactyly type 5	93406	Rare developmental defect during embryogenesis	719159004
5090	Syndactyly-polydactyly-ear lobe syndrome	3259	Rare developmental defect during embryogenesis	783700001
5092	Dobrow syndrome	3262	Rare developmental defect during embryogenesis	782940006
5100	Syringocystadenoma papilliferum	840	Rare developmental defect during embryogenesis	239121009
5104	Systemic primary carnitine deficiency	158	Rare inborn errors of metabolism	21764004
5116	Thrombocytopenia-absent radius syndrome	3320	Rare developmental defect during embryogenesis	85589009
5120	Microcephalic osteodysplastic primordial dwarfism types I and III	2636	Rare bone disease	725461009
5121	Otopalatodigital syndrome type 1	90650	Rare bone disease	54036001
5123	Anonychia-microcephaly syndrome	1094	Rare developmental defect during embryogenesis	720494009
5124	Autosomal recessive faciodigitogenital syndrome	1974	Rare developmental defect during embryogenesis	725434009
5125	Teebi-Shaltout syndrome	3291	Rare developmental defect during embryogenesis	771265006
5126	Trigonocephaly-bifid nose-acral anomalies syndrome	3368	Rare developmental defect during embryogenesis	719948009
5128	Tel Hashomer camptodactyly syndrome	3292	Rare developmental defect during embryogenesis	719946008
5133	Piebald trait-neurologic defects syndrome	2885	Rare skin disease	773984007
5135	Familial temporal lobe epilepsy	98819	Rare neurologic disease	783739005
5138	Frank-Ter Haar syndrome	137834	Rare bone disease	720958002
5140	Embryonal carcinoma	180226	Rare neoplastic disease	1156454002
5144	Tetanus	3299	Rare infectious disease	76902006
5148	Tetra-amelia	294971	Rare developmental defect during embryogenesis	702313004
5151	Tetraploidy	3305	Rare developmental defect during embryogenesis	726363000
5153	Inverted duplicated chromosome 15 syndrome	3306	Rare developmental defect during embryogenesis	723332005
5158	Thakker-Donnai syndrome	1780	Rare developmental defect during embryogenesis	773281008
5170	Progressive deafness with stapes fixation	3235	Rare developmental defect during embryogenesis	715529009
5175	Thomas syndrome	3316	Rare developmental defect during embryogenesis	716740009
5177	Hepatic fibrosis-renal cysts-intellectual disability syndrome	2031	Rare developmental defect during embryogenesis	771149000
5180	Thoracic dysplasia-hydrocephalus syndrome	1861	Rare developmental defect during embryogenesis	782951006
5181	Thoraco-abdominal enteric duplication	1759	Rare developmental defect during embryogenesis	733628001
5184	Thoracolaryngopelvic dysplasia	3317	Rare bone disease	723556008
5186	KRT1-related diffuse nonepidermolytic keratoderma	530838	Rare skin disease	1222645005
5188	Stormorken-Sjaastad-Langslet syndrome	3204	Rare hematologic disease	711407000
5194	Immune thrombocytopenia	3002	Rare hematologic disease	13172003
5195	Familial thrombomodulin anomalies	3324	Rare hematologic disease	783256001
5199	Thumb deformity-alopecia-pigmentation anomaly syndrome	2251	Rare developmental defect during embryogenesis	771182002
5202	Thymic-renal-anal-lung dysplasia	3326	Rare developmental defect during embryogenesis	723555007
5204	Familial thyroglossal duct cyst	93953	Rare respiratory disease	717331000
5210	Absent tibia-polydactyly-arachnoid cyst syndrome	3328	Rare developmental defect during embryogenesis	733068001
5216	Tick-borne encephalitis	297	Rare infectious disease	712986001
5221	Hereditary neuropathy with liability to pressure palsies	640	Rare neurologic disease	230558006
5225	Toriello-Carey syndrome	3338	Rare developmental defect during embryogenesis	722477003
5230	Torticollis-keloids-cryptorchidism-renal dysplasia syndrome	3341	Rare developmental defect during embryogenesis	771266007
5231	Skin fragility-woolly hair-palmoplantar keratoderma syndrome	293165	Rare skin disease	778010006
5232	Weismann-Netter syndrome	3344	Rare bone disease	715532007
5233	Tracheal agenesis	3346	Rare developmental defect during embryogenesis	3987009
5235	Tracheobronchopathia osteochondroplastica	3348	Rare respiratory disease	37615000
5237	Hypoplastic pancreas-intestinal atresia-hypoplastic gallbladder syndrome	293864	Rare developmental defect during embryogenesis	773673002
5238	X-linked intellectual disability-seizures-psoriasis syndrome	3052	Rare developmental defect during embryogenesis	719810000
5243	Autosomal dominant optic atrophy plus syndrome	1215	Rare ophthalmic disorder	715374003
5250	Trichinellosis	863	Rare infectious disease	88264003	B75
5258	Syndromic diarrhea	84064	Rare gastroenterologic disease	703406006
5261	Trichodysplasia-xeroderma syndrome	3361	Rare skin disease	766812005
5263	Trichofolliculoma	864	Rare skin disease	274899008
5266	Trichomegaly-retina pigmentary degeneration-dwarfism syndrome	3363	Rare developmental defect during embryogenesis	719944006
5267	Trichoodontoonychial dysplasia	3355	Rare developmental defect during embryogenesis	766813000
5274	Tricuspid atresia	1209	Rare developmental defect during embryogenesis	63042009
5279	Baraitser-Winter cerebrofrontofacial syndrome	2995	Rare developmental defect during embryogenesis	1258972007
5286	Unilateral ocular duplication	3374	Rare ophthalmic disorder	1285322008
5287	Triose phosphate-isomerase deficiency	868	Rare inborn errors of metabolism	234405009
5289	Polydactyly of a triphalangeal thumb	93336	Rare developmental defect during embryogenesis	715710001
5290	Triphalangeal thumbs-brachyectrodactyly syndrome	2947	Rare developmental defect during embryogenesis	719951002
5295	Triploidy	3376	Rare developmental defect during embryogenesis	66651005
5299	Trisomy 10p	171929	Rare developmental defect during embryogenesis	717157006
5304	Mosaic trisomy 12	1698	Rare developmental defect during embryogenesis	764463001
5305	Trisomy 12p	1699	Rare developmental defect during embryogenesis	14091009
5313	Mosaic trisomy 15	1706	Rare developmental defect during embryogenesis	764619001
5317	Mosaic trisomy 17	1711	Rare developmental defect during embryogenesis	764622004
5318	Trisomy 17p	261290	Rare developmental defect during embryogenesis	717049005
5323	Trisomy 18p	1715	Rare developmental defect during embryogenesis	4199009
5331	Mosaic trisomy 2	1723	Rare developmental defect during embryogenesis	764623009
5333	Trisomy 20p	261318	Rare developmental defect during embryogenesis	111311004
5342	Mosaic trisomy 3	100071	Rare developmental defect during embryogenesis	764627005
5354	Mosaic trisomy 7	1747	Rare developmental defect during embryogenesis	764630003
5359	Mosaic trisomy 8	96061	Rare developmental defect during embryogenesis	717335009
5362	Trisomy 8q	1752	Rare developmental defect during embryogenesis	111309008
5372	Autosomal recessive spastic paraplegia type 20	101000	Rare neurologic disease	230264003
5388	Transient tyrosinemia of the newborn	3402	Rare inborn errors of metabolism	75387001	P74.5
5392	Galactose epimerase deficiency	79238	Rare inborn errors of metabolism	8849004
5393	Uhl anomaly	3403	Rare developmental defect during embryogenesis	2829000
5394	Ulbright-Hodes syndrome	3404	Rare developmental defect during embryogenesis	719840003
5395	Ulerythema ophryogenesis	3406	Rare skin disease	400126005
5398	Ulna hypoplasia-intellectual disability syndrome	2249	Rare developmental defect during embryogenesis	719842006
5400	Ulnar hypoplasia-split foot syndrome	1122	Rare developmental defect during embryogenesis	733030003
5403	Umbilical cord ulceration-intestinal atresia syndrome	3405	Rare developmental defect during embryogenesis	719844007
5404	Uncombable hair syndrome	1410	Rare skin disease	254230001
5421	Upington disease	3408	Rare bone disease	719041000
5425	Urachal cyst	488	Rare developmental defect during embryogenesis	17234001
5426	Urban-Rogers-Meyer syndrome	3409	Rare developmental defect during embryogenesis	716334004
5427	Hereditary mucoepithelial dysplasia	1839	Rare skin disease	403442005
5429	Hereditary orotic aciduria	30	Rare inborn errors of metabolism	16242007
5430	Müllerian derivatives-lymphangiectasia-polydactyly syndrome	1655	Rare developmental defect during embryogenesis	721970009
5435	Usher syndrome type 1	231169	Rare developmental defect during embryogenesis	232057003
5440	Usher syndrome type 2	231178	Rare developmental defect during embryogenesis	232058008
5443	VACTERL/VATER association	887	Rare developmental defect during embryogenesis	27742002
5445	Mayer-Rokitansky-Küster-Hauser syndrome	3109	Rare developmental defect during embryogenesis	8793008
5447	Fetal valproate spectrum disorder	1906	Rare developmental defect during embryogenesis	17231009
5453	Van den Bosch syndrome	3417	Rare developmental defect during embryogenesis	733110004
5456	Cerebrofacioarticular syndrome	314679	Rare developmental defect during embryogenesis	763353000
5461	Congenital bilateral absence of vas deferens	48	Rare developmental defect during embryogenesis	275416002
5467	Vein of Galen aneurysmal malformation	1053	Rare developmental defect during embryogenesis	253194008
5469	Velo-facial-skeletal syndrome	3424	Rare developmental defect during embryogenesis	763616002
5470	Congenital velopharyngeal incompetence	2291	Rare otorhinolaryngologic disease	427791009
5472	Ventricular extrasystoles with syncopal episodes-perodactyly-Robin sequence syndrome	3201	Rare developmental defect during embryogenesis	719823007
5476	Congenitally uncorrected transposition of the great arteries	860	Rare developmental defect during embryogenesis	26146002
5478	Brachyolmia-amelogenesis imperfecta syndrome	2899	Rare bone disease	716195006
5481	Microspherophakia-metaphyseal dysplasia syndrome	2551	Rare developmental defect during embryogenesis	724140002
5482	Verloove Vanhorick-Brubakk syndrome	3429	Rare developmental defect during embryogenesis	764697003
5484	Inflammatory linear verrucous epidermal nevus	79466	Rare skin disease	399995006
5488	Congenital vertical talus	178382	Rare developmental defect during embryogenesis	205082007
5490	Microcephaly-brachydactyly-kyphoscoliosis syndrome	3433	Rare developmental defect during embryogenesis	719378009
5495	Malignant Sertoli-Leydig cell tumor of the ovary	99916	Rare neoplastic disease	1284849005
5496	Oculogastrointestinal muscular dystrophy	1876	Rare gastroenterologic disease	722060007
5507	Autosomal dominant vitreoretinochoroidopathy	3086	Rare ophthalmic disorder	711162004
5508	Very long chain acyl-CoA dehydrogenase deficiency	26793	Rare inborn errors of metabolism	237997005
5509	Laryngeal abductor paralysis	2808	Rare otorhinolaryngologic disease	232442001
5518	Hydrocephalus-costovertebral dysplasia-Sprengel anomaly syndrome	2180	Rare developmental defect during embryogenesis	721229003
5524	Waardenburg-Shah syndrome	897	Rare developmental defect during embryogenesis	715952000
5525	Waardenburg syndrome	3440	Rare developmental defect during embryogenesis	47434006
5528	WAGR syndrome	893	Rare developmental defect during embryogenesis	715215007
5530	Aniridia-intellectual disability syndrome	1068	Rare developmental defect during embryogenesis	720468000
5532	Cleidorhizomelic syndrome	1453	Rare bone disease	719471002
5534	Micro syndrome	2510	Rare developmental defect during embryogenesis	772224009
5535	Deaf blind hypopigmentation syndrome, Yemenite type	3214	Rare developmental defect during embryogenesis	721084001
5538	Craniosynostosis, Boston type	1541	Rare developmental defect during embryogenesis	720817008
5539	Acromelic frontonasal dysplasia	1827	Rare developmental defect during embryogenesis	715427008
5545	Weaver-Williams syndrome	3448	Rare developmental defect during embryogenesis	726670008
5552	Distal myopathy, Welander type	603	Rare neurologic disease	726107008
5554	Cataract-aberrant oral frenula-growth delay syndrome	1373	Rare developmental defect during embryogenesis	715988005
5555	Spastic paraparesis-deafness syndrome	2815	Rare neurologic disease	715504003
5560	White matter hypoplasia-corpus callosum agenesis-intellectual disability syndrome	3207	Rare developmental defect during embryogenesis	783703004
5562	Osteopathia striata-pigmentary dermopathy-white forelock syndrome	2779	Rare bone disease	787408008
5565	Wiedemann-Steiner syndrome	319182	Rare developmental defect during embryogenesis	763618001
5569	Wildervanck syndrome	3456	Rare developmental defect during embryogenesis	79665007
5573	Acquired von Willebrand syndrome	99147	Rare hematologic disease	234451005
5575	Prader-Willi syndrome	739	Rare developmental defect during embryogenesis	89392001
5576	Denys-Drash syndrome	220	Rare renal disease	236385009
5579	Wilson-Turner syndrome	3459	Rare developmental defect during embryogenesis	719834005
5584	Curry-Jones syndrome	1553	Rare developmental defect during embryogenesis	720819006
5587	Hypodontia-dysplasia of nails syndrome	2228	Rare developmental defect during embryogenesis	239021007
5589	Wolcott-Rallison syndrome	1667	Rare bone disease	254066006
5592	Woodhouse-Sakati syndrome	3464	Rare endocrine disease	816067005
5595	Carvajal syndrome	65282	Rare cardiac disease	719835006
5597	Woolly hair	170	Rare skin disease	254231002
5598	Worster-Drought syndrome	3465	Rare neurologic disease	716335003
5611	Severe X-linked intellectual disability, Gustavson type	3078	Rare developmental defect during embryogenesis	722213009
5615	X-linked intellectual disability, Snyder type	3063	Rare developmental defect during embryogenesis	702416008
5617	Allan-Herndon-Dudley syndrome	59	Rare neurologic disease	702327009
5618	T-B+ severe combined immunodeficiency due to gamma chain deficiency	276	Rare immune disease	765145001
5622	Cerebrotendinous xanthomatosis	909	Rare inborn errors of metabolism	63246000
5623	Dehydrated hereditary stomatocytosis	3202	Rare hematologic disease	715526002
5630	Xeroderma pigmentosum variant	90342	Rare skin disease	88877002
5642	Aase-Smith syndrome	916	Rare developmental defect during embryogenesis	718576001
5643	Dentatorubral pallidoluysian atrophy	101	Rare neurologic disease	68116008
5648	Photosensitive epilepsy	166409	Rare neurologic disease	95208000
5653	Gliosarcoma	251576	Rare neoplastic disease	1268701008
5654	Alveolar soft tissue sarcoma	163699	Rare neoplastic disease	1268531004
5657	PFAPA syndrome	42642	Rare immune disease	717231003
5658	Congenital adrenal hyperplasia due to 11-beta-hydroxylase deficiency	90795	Rare developmental defect during embryogenesis	124214007
5659	46,XY difference of sex development due to 17-beta-hydroxysteroid dehydrogenase 3 deficiency	752	Rare developmental defect during embryogenesis	50658006
5661	D-2-hydroxyglutaric aciduria	79315	Rare inborn errors of metabolism	237960000
5662	3-hydroxyisobutyric aciduria	939	Rare inborn errors of metabolism	237957007
5663	3-methylglutaconic aciduria type 3	67047	Rare inborn errors of metabolism	297232009
5666	3C syndrome	7	Rare developmental defect during embryogenesis	718556007
5667	3M syndrome	2616	Rare bone disease	702342007
5668	Hawkinsinuria	2118	Rare inborn errors of metabolism	414380008
5671	46,XX gonadal dysgenesis	243	Rare developmental defect during embryogenesis	95198001	Q99.1
5672	Trisomy X	3375	Rare developmental defect during embryogenesis	35111009	Q97.0
5674	47,XYY syndrome	8	Rare developmental defect during embryogenesis	50749006	Q98.5
5676	48,XXXY syndrome	96263	Rare developmental defect during embryogenesis	78317008
5677	48,XXYY syndrome	10	Rare developmental defect during embryogenesis	403760006
5678	Pentasomy X	11	Rare developmental defect during embryogenesis	43248007
5679	49,XXXXY syndrome	96264	Rare developmental defect during embryogenesis	38847009
5680	46,XY difference of sex development due to 5-alpha-reductase 2 deficiency	753	Rare developmental defect during embryogenesis	57514000
5681	5-oxoprolinase deficiency	33572	Rare inborn errors of metabolism	26132002
5683	Smith-Lemli-Opitz syndrome	818	Rare developmental defect during embryogenesis	43929004
5686	Glycogen storage disease due to muscle phosphofructokinase deficiency	371	Rare inborn errors of metabolism	89597008
5688	Temtamy syndrome	1777	Rare developmental defect during embryogenesis	719947004
5691	Refsum disease	773	Rare neurologic disease	25362006	G60.1
5692	Partial androgen insensitivity syndrome	90797	Rare developmental defect during embryogenesis	122811000119101
5693	Reactive arthritis	29207	Rare systemic or rheumatologic disease	67224007	M02.3
5694	Retinitis pigmentosa	791	Rare ophthalmic disorder	28835009
5695	Retinopathy of prematurity	90050	Rare ophthalmic disorder	415297005
5696	Rett syndrome	778	Rare neurologic disease	68618008	F84.2
5699	Rheumatic fever	3099	Rare systemic or rheumatologic disease	58718002
5701	Axenfeld-Rieger syndrome	782	Rare developmental defect during embryogenesis	417604002
5708	Idiopathic achalasia	930	Rare gastroenterologic disease	715192004	K22.0
5714	Glycogen storage disease due to acid maltase deficiency	365	Rare inborn errors of metabolism	274864009
5721	Acrocallosal syndrome	36	Rare developmental defect during embryogenesis	715951007
5723	Acrodermatitis enteropathica	37	Rare skin disease	37702000
5724	Acrodysostosis	950	Rare bone disease	66758006
5725	Acromegaly	963	Rare endocrine disease	74107003
5727	Congenital isolated ACTH deficiency	199296	Rare endocrine disease	1231283007
5728	Actinomycosis	457095	Rare infectious disease	11817007
5732	Acute intermittent porphyria	79276	Rare inborn errors of metabolism	234422006
5739	Adams-Oliver syndrome	974	Rare developmental defect during embryogenesis	34748004
5740	Addison disease	85138	Rare endocrine disease	363732003
5747	Ameloblastoma	314419	Rare neoplastic disease	285311001
5748	Severe combined immunodeficiency due to adenosine deaminase deficiency	277	Rare immune disease	44940001	D81.3
5749	Holmes-Adie syndrome	454718	Rare ophthalmic disorder	24225004
5750	Adiposis dolorosa	36397	Rare skin disease	71404003
5758	X-linked adrenoleukodystrophy	43	Rare inborn errors of metabolism	65389002
5761	Familial afibrinogenemia	98880	Rare hematologic disease	154818001
5764	Aicardi syndrome	50	Rare developmental defect during embryogenesis	80651009
5774	Alexander disease	58	Rare neurologic disease	81854007
5775	Alkaptonuria	56	Rare inborn errors of metabolism	360378009
5783	Alpers-Huttenlocher syndrome	726	Rare inborn errors of metabolism	20415001
5784	Alpha-1-antitrypsin deficiency	60	Rare respiratory disease	30188007
5785	Alport syndrome	63	Rare renal disease	770414008
5786	Amyotrophic lateral sclerosis	803	Rare neurologic disease	86044005
5787	Alström syndrome	64	Rare developmental defect during embryogenesis	63702009
5791	Amelogenesis imperfecta	88661	Rare odontologic disease	78494001
5797	AL amyloidosis	85443	Rare systemic or rheumatologic disease	23132008
5802	Otopalatodigital syndrome type 2	90652	Rare bone disease	42432003
5810	Angelman syndrome	72	Rare neurologic disease	76880004
5816	Isolated aniridia	250923	Rare developmental defect during embryogenesis	69278003
5818	Anodontia	99797	Rare odontologic disease	26624006
5819	Testicular agenesis	325124	Rare developmental defect during embryogenesis	371015003
5826	Antley-Bixler syndrome	83	Rare developmental defect during embryogenesis	62964007
5828	Aorta coarctation	1457	Rare developmental defect during embryogenesis	7305005
5833	Apert syndrome	87	Rare developmental defect during embryogenesis	205258009
5835	Aplasia cutis congenita	1114	Rare skin disease	35484002
5836	Idiopathic aplastic anemia	88	Rare hematologic disease	191256002	D61.0
5839	Arachnoiditis	137817	Rare neurologic disease	8217007
5840	Argininemia	90	Rare inborn errors of metabolism	23501004
5843	Argininosuccinic aciduria	23	Rare inborn errors of metabolism	41013004
5852	Asbestos intoxication	2302	Rare respiratory disease	22607003
5853	Asherman syndrome	137686	Rare gynecologic or obstetric disease	48236007
5854	Aspartylglucosaminuria	93	Rare inborn errors of metabolism	54954004
5856	Aspergillosis	1163	Rare infectious disease	65553006
5860	Anaplastic astrocytoma	251589	Rare neoplastic disease	1268719004
5862	Ataxia-telangiectasia	100	Rare neurologic disease	68504005
5864	Alpha-thalassemia-X-linked intellectual disability syndrome	847	Rare developmental defect during embryogenesis	715342005
5865	Atrial septal defect, ostium secundum type	99103	Rare developmental defect during embryogenesis	204318003
5871	Autoimmune hepatitis	2137	Rare hepatic disease	408335007	K75.4
5878	Babesiosis	108	Rare infectious disease	21061004	B60.0
5885	Baló concentric sclerosis	228165	Rare neurologic disease	230380005	G37.5
5887	Bannayan-Riley-Ruvalcaba syndrome	109	Rare developmental defect during embryogenesis	234138005
5890	Barth syndrome	111	Rare inborn errors of metabolism	297231002
5893	Bartter syndrome	112	Rare renal disease	707742001
5899	Congenital contractural arachnodactyly	115	Rare developmental defect during embryogenesis	205821003
5900	Becker muscular dystrophy	98895	Rare neurologic disease	387732009
5907	Diffuse astrocytoma	251595	Rare neoplastic disease	1268961004
5913	Mucous membrane pemphigoid	46486	Rare skin disease	34250006
5926	Birdshot chorioretinopathy	179	Rare ophthalmic disorder	231981005
5939	Blue diaper syndrome	94086	Rare inborn errors of metabolism	59531002
5940	Blue rubber bleb nevus	1059	Rare developmental defect during embryogenesis	254784002
5950	Bowen-Conradi syndrome	1270	Rare developmental defect during embryogenesis	711153001
5961	Bronchiolitis obliterans with obstructive pulmonary disease	1303	Rare respiratory disease	40100001
5962	Bronchopulmonary dysplasia	70589	Rare respiratory disease	67569000	P27.1
5966	Brucellosis	1304	Rare infectious disease	75702008
5968	Budd-Chiari syndrome	131	Rare hepatic disease	82385007
5969	Buerger disease	36258	Rare systemic or rheumatologic disease	52403007	I73.1
5972	Bullous pemphigoid	703	Rare skin disease	77090002
5973	Burkitt lymphoma	543	Rare neoplastic disease	118617000
5974	Burning mouth syndrome	353253	Rare neurologic disease	399165002
5975	Scleredema	352763	Rare skin disease	95323007
5978	C syndrome	1308	Rare developmental defect during embryogenesis	715409005
5980	Calciphylaxis	280062	Rare systemic or rheumatologic disease	237900002
5984	Canavan disease	141	Rare neurologic disease	80544005
5994	Carcinoid syndrome	100093	Rare neoplastic disease	35868009	E34.0
6001	Carnosinase deficiency	1361	Rare inborn errors of metabolism	360943000
6002	Caroli disease	53035	Rare hepatic disease	717232005
6003	Carpenter syndrome	65759	Rare developmental defect during embryogenesis	403767009
6007	Caudal regression syndrome	3027	Rare developmental defect during embryogenesis	8301004
6010	Macrocystic lymphatic malformation	79489	Rare developmental defect during embryogenesis	1157156002
6014	Central core disease	597	Rare neurologic disease	43152001
6015	Central diabetes insipidus	178029	Rare endocrine disease	45369008
6026	Cerebrocostomandibular syndrome	1393	Rare developmental defect during embryogenesis	51780007
6027	COFS syndrome	1466	Rare developmental defect during embryogenesis	41283003
6033	Chandler syndrome	98979	Rare ophthalmic disorder	392481002
6035	Chédiak-Higashi syndrome	167	Rare immune disease	111396008
6036	Cherubism	184	Rare bone disease	76098004
6038	Chikungunya	324625	Rare infectious disease	111864006
6039	CHILD syndrome	139	Rare developmental defect during embryogenesis	17608003
6040	Childhood disintegrative disorder	168782	Rare neurologic disease	71961003	F84.3
6043	Cholera	173	Rare infectious disease	63650001
6055	Chondrosarcoma	55880	Rare neoplastic disease	447792005
6061	Choroideremia	180	Rare ophthalmic disorder	75241009
6064	Chromophobe renal cell carcinoma	319303	Rare neoplastic disease	1268500006
6069	Ring chromosome 13 syndrome	96176	Rare developmental defect during embryogenesis	726723004
6072	Ring chromosome 14 syndrome	1440	Rare developmental defect during embryogenesis	702345009
6077	Ring chromosome 18 syndrome	1442	Rare developmental defect during embryogenesis	88154004
6082	1p36 deletion syndrome	1606	Rare developmental defect during embryogenesis	699306003
6083	Ring chromosome 21 syndrome	1445	Rare developmental defect during embryogenesis	31325007
6085	Mosaic trisomy 22	96068	Rare developmental defect during embryogenesis	764625002
6091	Trisomy 4p	1738	Rare developmental defect during embryogenesis	49024004
6093	Trisomy 5p	1742	Rare developmental defect during embryogenesis	74008005
6095	Ring chromosome 6 syndrome	1448	Rare developmental defect during embryogenesis	765488003
6100	Chronic granulomatous disease	379	Rare immune disease	387759001
6102	Chronic inflammatory demyelinating polyneuropathy	2932	Rare neurologic disease	128209004
6104	B-cell chronic lymphocytic leukemia	67038	Rare neoplastic disease	277474005
6105	Chronic myeloid leukemia	521	Rare neoplastic disease	92818009
6108	Chronic nonbacterial osteomyelitis/Chronic recurrent multifocal osteomyelitis	324964	Rare systemic or rheumatologic disease	1204420006	M86.3
6111	Eosinophilic granulomatosis with polyangiitis	183	Rare systemic or rheumatologic disease	82275008	M30.1
6114	Citrullinemia type I	247525	Rare inborn errors of metabolism	1149103000
6118	Cleidocranial dysplasia	1452	Rare bone disease	65976001
6121	Coats disease	190	Rare developmental defect during embryogenesis	360455002
6122	Cockayne syndrome	191	Rare developmental defect during embryogenesis	21086008
6123	Coffin-Lowry syndrome	192	Rare developmental defect during embryogenesis	15182000
6124	Coffin-Siris syndrome	1465	Rare developmental defect during embryogenesis	10007009
6125	Cogan-Reese syndrome	98980	Rare ophthalmic disorder	404633004
6126	Cohen syndrome	193	Rare developmental defect during embryogenesis	56604005
6130	Cold agglutinin disease	56425	Rare hematologic disease	127055007
6140	Common variable immunodeficiency	1572	Rare immune disease	191010004
6148	Hereditary thrombophilia due to congenital antithrombin deficiency	82	Rare hematologic disease	439699000
6161	Congenital fiber-type disproportion myopathy	2020	Rare neurologic disease	240084007
6164	Congenital heart block	60041	Rare cardiac disease	46619002	Q24.6
6169	Hepatoerythropoietic porphyria	95159	Rare inborn errors of metabolism	111386004
6189	X-linked dominant chondrodysplasia punctata	35173	Rare bone disease	398958000
6196	Congenital hereditary endothelial dystrophy type II	293603	Rare ophthalmic disorder	417395001
6202	Cowden syndrome	201	Rare developmental defect during embryogenesis	58037000
6205	Cramp-fasciculation syndrome	581271	Rare neurologic disease	230652001
6206	Crouzon syndrome	207	Rare developmental defect during embryogenesis	28861008
6213	Monosomy 5p	281	Rare developmental defect during embryogenesis	70173007
6217	Simple cryoglobulinemia	91139	Rare hematologic disease	723674005
6218	Cryptococcosis	1546	Rare infectious disease	42386007
6228	Cutis marmorata telangiectatica congenita	1556	Rare developmental defect during embryogenesis	254778000
6229	Cyclic neutropenia	2686	Rare immune disease	191347008
6233	Cystic fibrosis	586	Rare respiratory disease	190905008
6236	Cystinosis	213	Rare inborn errors of metabolism	190681003
6237	Cystinuria	214	Rare renal disease	85020001
6242	Isolated Dandy-Walker malformation	217	Rare developmental defect during embryogenesis	14447001
6243	Darier disease	218	Rare skin disease	48611009
6249	Malignant atrophic papulosis	679	Rare skin disease	400171002
6254	Dengue fever	99828	Rare infectious disease	20927009
6258	Dentinogenesis imperfecta	49042	Rare odontologic disease	196286005
6263	Dermatomyositis	221	Rare systemic or rheumatologic disease	402425006
6265	Desmoplastic small round cell tumor	83469	Rare neoplastic disease	1269044006
6267	Neuromyelitis optica spectrum disorder	71211	Rare neurologic disease	25044007	G36.0
6274	Diamond-Blackfan anemia	124	Rare hematologic disease	71988008
6275	Diastrophic dysplasia	628	Rare bone disease	58561002	Q77.5
6276	Diencephalic syndrome	1672	Rare endocrine disease	237733001
6286	Dracunculiasis	231	Rare infectious disease	396334002	B72
6288	Duane retraction syndrome	233	Rare ophthalmic disorder	60318001
6290	Dubowitz syndrome	235	Rare developmental defect during embryogenesis	2593002
6291	Duchenne muscular dystrophy	98896	Rare neurologic disease	76670001
6295	Dyggve-Melchior-Clausen disease	239	Rare bone disease	82699004
6308	Autosomal recessive generalized dystrophic epidermolysis bullosa, severe form	79408	Rare skin disease	723716009
6309	Eales disease	40923	Rare ophthalmic disorder	54122009
6313	Ebstein malformation of the tricuspid valve	1880	Rare developmental defect during embryogenesis	204357006
6319	Isolated split hand-split foot malformation	2440	Rare developmental defect during embryogenesis	81208006
6321	Trisomy 18	3380	Rare developmental defect during embryogenesis	51500006
6323	Eisenmenger syndrome	97214	Rare developmental defect during embryogenesis	445928005
6329	Emery-Dreifuss muscular dystrophy	261	Rare neurologic disease	111508004
6332	Encephalitis lethargica	83600	Rare infectious disease	186499007
6333	Isolated encephalocele	199647	Rare developmental defect during embryogenesis	1263449003
6336	Endocardial fibroelastosis	2022	Rare cardiac disease	65457005
6337	Infective endocarditis	570762	Rare infectious disease	233850007
6339	Endometrial stromal sarcoma	213711	Rare neoplastic disease	1260116000
6351	Eosinophilic fasciitis	3165	Rare systemic or rheumatologic disease	24129002
6353	Ependymoma	251636	Rare neoplastic disease	443643007
6357	Epidermodysplasia verruciformis	302	Rare skin disease	19138001
6360	Epidermolysis bullosa acquisita	46487	Rare skin disease	2772003	L12.3
6369	Erdheim-Chester disease	35687	Rare systemic or rheumatologic disease	699537002
6377	Primary erythromelalgia	90026	Rare neurologic disease	403390002
6381	Esophageal atresia	1199	Rare developmental defect during embryogenesis	26179002
6386	Cryoglobulinemic vasculitis	91138	Rare systemic or rheumatologic disease	190815001
6389	Evans syndrome	1959	Rare hematologic disease	75331009
6390	Skeletal Ewing sarcoma	319	Rare neoplastic disease	1268533001
6398	Bladder exstrophy	93930	Rare developmental defect during embryogenesis	61758007
6400	Fabry disease	324	Rare inborn errors of metabolism	16652001
6404	Congenital factor X deficiency	328	Rare hematologic disease	76642003
6406	Bilateral striopallidodentate calcinosis	1980	Rare neurologic disease	110997000
6408	Familial adenomatous polyposis	733	Rare gastroenterologic disease	72900001
6414	Familial chylomicronemia syndrome	444490	Rare endocrine disease	1197489003
6421	Familial Mediterranean fever	342	Rare systemic or rheumatologic disease	12579009
6425	Fanconi anemia	84	Rare developmental defect during embryogenesis	30575002
6426	Farber disease	333	Rare inborn errors of metabolism	79935000
6427	Farmer's lung disease	99906	Rare respiratory disease	18690003	J67.0
6429	Fatal familial insomnia	466	Rare neurologic disease	83157008
6435	Fetal hydantoin syndrome	1912	Rare developmental defect during embryogenesis	70065001	Q86.1
6444	Fibrous dysplasia of bone	249	Rare bone disease	10623005
6445	Fibrodysplasia ossificans progressiva	337	Rare bone disease	82725007	M61.1
6447	Severe primary trimethylaminuria	468726	Rare inborn errors of metabolism	1237339005
6450	Fish-eye disease	79292	Rare endocrine disease	238092004
6455	Floating-Harbor syndrome	2044	Rare developmental defect during embryogenesis	312214005
6457	Focal dermal hypoplasia	2092	Rare developmental defect during embryogenesis	205573006
6464	Fragile X syndrome	908	Rare developmental defect during embryogenesis	613003	Q99.2
6465	Fraser syndrome	2052	Rare developmental defect during embryogenesis	204102004
6466	Freeman-Sheldon syndrome	2053	Rare developmental defect during embryogenesis	52616002
6468	Friedreich ataxia	95	Rare neurologic disease	10394003
6471	Essential fructosuria	2056	Rare inborn errors of metabolism	40278002
6473	Fucosidosis	349	Rare inborn errors of metabolism	64716005
6475	Congenital muscular dystrophy, Fukuyama type	272	Rare developmental defect during embryogenesis	111502003
6476	Fumaric aciduria	24	Rare inborn errors of metabolism	237983002
6479	GM1 gangliosidosis type 1	79255	Rare inborn errors of metabolism	238026007
6481	Autoerythrocyte sensitization syndrome	324636	Rare immune disease	275446004
6482	Gardner syndrome	79665	Rare gastroenterologic disease	60876000
6485	MALT lymphoma	52417	Rare neoplastic disease	445269007	C88.4
6497	Pemphigoid gestationis	63275	Rare skin disease	86081009
6500	Giant axonal neuropathy	643	Rare neurologic disease	128207002
6506	Pituitary gigantism	99725	Rare endocrine disease	86073008	E22.0
6514	Gliomatosis cerebri	251582	Rare neoplastic disease	1268966009
6519	Glossopharyngeal neuralgia	221098	Rare neurologic disease	43763009
6520	Class I glucose-6-phosphate dehydrogenase deficiency	466026	Rare hematologic disease	22933009
6521	Glucose-galactose malabsorption	35710	Rare gastroenterologic disease	27943000
6522	Glutaryl-CoA dehydrogenase deficiency	25	Rare inborn errors of metabolism	360416003
6523	Multiple acyl-CoA dehydrogenase deficiency	26791	Rare inborn errors of metabolism	22886006
6528	Glycogen storage disease due to muscle glycogen phosphorylase deficiency	368	Rare inborn errors of metabolism	55912009
6529	Glycogen storage disease due to liver glycogen phosphorylase deficiency	369	Rare inborn errors of metabolism	29291001
6542	Gorham-Stout disease	73	Rare developmental defect during embryogenesis	1515008
6543	Acrogeria	2500	Rare skin disease	238872007
6544	Acute graft versus host disease	99920	Rare immune disease	402355000
6550	Greig cephalopolysyndactyly syndrome	380	Rare developmental defect during embryogenesis	32985001
6556	Gyrate atrophy of choroid and retina	414	Rare ophthalmic disorder	276426004
6558	Congenital factor XII deficiency	330	Rare hematologic disease	43217004
6559	Familial benign chronic pemphigus	2841	Rare skin disease	79468000
6560	Classic hairy cell leukemia	58017	Rare neoplastic disease	118613001
6564	Pantothenate kinase-associated neurodegeneration	157850	Rare neurologic disease	2992000	G23.0
6568	Harlequin ichthyosis	457	Rare skin disease	205548006	Q80.4
6569	Hartnup disease	2116	Rare inborn errors of metabolism	80902009
6571	Ankyloblepharon-ectodermal defects-cleft lip/palate syndrome	1071	Rare developmental defect during embryogenesis	55821006
6584	Sickle cell-hemoglobin C disease syndrome	251365	Rare hematologic disease	35434009
6588	Shiga toxin-associated hemolytic uremic syndrome	90038	Rare hematologic disease	373421000
6589	Familial hemophagocytic lymphohistiocytosis	540	Rare immune disease	398250003
6591	Hemophilia A	98878	Rare hematologic disease	28293008	D66
6594	Essential thrombocythemia	3318	Rare hematologic disease	109994006	D47.3
6608	Adult hepatocellular carcinoma	210159	Rare neoplastic disease	1197204009
6619	Hereditary coproporphyria	79273	Rare inborn errors of metabolism	7425008
6621	Hereditary elliptocytosis	288	Rare hematologic disease	191169008
6622	Hereditary fructose intolerance	469	Rare inborn errors of metabolism	20052008
6626	Hereditary hemorrhagic telangiectasia	774	Rare developmental defect during embryogenesis	21877004	I78.0
6632	Hereditary chronic pancreatitis	676	Rare gastroenterologic disease	235956004
6635	Hereditary sensory and autonomic neuropathy type 1	36386	Rare neurologic disease	397734008
6639	Hereditary spherocytosis	822	Rare hematologic disease	55995005	D58.0
6643	Hermansky-Pudlak syndrome	79430	Rare immune disease	9311003
6649	Herpes simplex virus encephalitis	1930	Rare infectious disease	428638009	B00.4 || G05.1
6657	Chronic hiccup	396	Rare neurologic disease	716771000
6660	Hirschsprung disease	388	Rare gastroenterologic disease	204739008
6661	Histidinemia	2157	Rare inborn errors of metabolism	410058007
6665	Holoprosencephaly	2162	Rare developmental defect during embryogenesis	30915001
6666	Holt-Oram syndrome	392	Rare developmental defect during embryogenesis	19092004
6667	Classic homocystinuria	394	Rare inborn errors of metabolism	24308003
6670	Congenital Horner syndrome	91413	Rare ophthalmic disorder	770626007
6675	Mucopolysaccharidosis type 2	580	Rare inborn errors of metabolism	70737009	E76.1
6677	Huntington disease	399	Rare neurologic disease	58756001	G10
6681	Hydranencephaly	2177	Rare developmental defect during embryogenesis	30023002
6682	Congenital hydrocephalus	2185	Rare developmental defect during embryogenesis	47032000
6683	Hydrolethalus	2189	Rare developmental defect during embryogenesis	721232000
6703	Dysbetalipoproteinemia	412	Rare endocrine disease	398796005
6710	Hyperprolinemia type 2	79101	Rare inborn errors of metabolism	717181004
6724	Hypochondroplasia	429	Rare bone disease	205468002
6725	Hypocomplementemic urticarial vasculitis	36412	Rare systemic or rheumatologic disease	239945009
6729	Hypokalemic periodic paralysis	681	Rare neurologic disease	82732003
6734	Hypophosphatasia	436	Rare bone disease	190859005
6739	Hypoplastic left heart syndrome	2248	Rare developmental defect during embryogenesis	62067003	Q23.4
6749	Mucolipidosis type II	576	Rare inborn errors of metabolism	70199000
6757	Idiopathic pulmonary artery dilatation	1676	Rare developmental defect during embryogenesis	93059006
6760	Idiopathic juvenile osteoporosis	85193	Rare bone disease	240156000
6763	Idiopathic pulmonary hemosiderosis	99931	Rare respiratory disease	40527005
6778	Incontinentia pigmenti	464	Rare developmental defect during embryogenesis	367520004	Q82.3
6779	Infantile apnea	70590	Rare respiratory disease	724229002
6791	Fuchs heterochromic iridocyclitis	263479	Rare ophthalmic disorder	11226001
6793	Isaacs syndrome	84142	Rare neurologic disease	80138003
6795	Right sided atrial isomerism	97548	Rare developmental defect during embryogenesis	253336000
6796	Jackson-Weiss syndrome	1540	Rare developmental defect during embryogenesis	709105005
6797	Japanese encephalitis	79139	Rare infectious disease	52947006
6798	Autosomal recessive spondylocostal dysostosis	2311	Rare developmental defect during embryogenesis	61367005
6800	Autosomal dominant hyper-IgE syndrome	2314	Rare immune disease	50926003
6801	Spinocerebellar ataxia type 3	98757	Rare neurologic disease	91952008
6802	Joubert syndrome	475	Rare developmental defect during embryogenesis	716997004
6805	Juvenile dermatomyositis	93672	Rare systemic or rheumatologic disease	1212005	M33.0
6807	Infantile systemic hyalinosis	2176	Rare bone disease	238867003
6808	Juvenile myoclonic epilepsy	307	Rare neurologic disease	6204001
6810	Kabuki syndrome	2322	Rare developmental defect during embryogenesis	313426007
6814	Kaposi sarcoma	33276	Rare neoplastic disease	109385007
6816	Kawasaki disease	2331	Rare systemic or rheumatologic disease	75053002	M30.3
6817	Kearns-Sayre syndrome	480	Rare inborn errors of metabolism	25792000
6818	Kennedy disease	481	Rare neurologic disease	230253001
6829	Keratosis follicularis spinulosa decalvans	2340	Rare skin disease	238626006
6834	Kikuchi-Fujimoto disease	50918	Rare systemic or rheumatologic disease	127217009
6835	Kimura disease	482	Rare systemic or rheumatologic disease	399894006
6840	Klüver-Bucy syndrome	157823	Rare infectious disease	10651001
6841	Kniest dysplasia	485	Rare bone disease	53974002
6842	Osteochondrosis of the tarsal bone	563991	Rare bone disease	818965006	M92.6
6844	Krabbe disease	487	Rare inborn errors of metabolism	192782005
6848	Lacrimoauriculodentodigital syndrome	2363	Rare developmental defect during embryogenesis	23817003
6851	Lambert-Eaton myasthenic syndrome	43393	Rare neurologic disease	56989000	G73.1
6855	Landau-Kleffner syndrome	98818	Rare neurologic disease	230438007	F80.3
6858	Langerhans cell histiocytosis	389	Rare systemic or rheumatologic disease	65399007
6859	Laron syndrome	633	Rare endocrine disease	38196001
6860	Larsen syndrome	503	Rare bone disease	63387002
6865	Congenital laryngomalacia	2373	Rare otorhinolaryngologic disease	253737007	Q31.5
6866	Bardet-Biedl syndrome	110	Rare developmental defect during embryogenesis	5619004
6867	Long chain 3-hydroxyacyl-CoA dehydrogenase deficiency	5	Rare inborn errors of metabolism	726021008
6870	Leber hereditary optic neuropathy	104	Rare ophthalmic disorder	58610003
6873	Ledderhose disease	199251	Rare skin disease	13370002	M72.2
6874	Legg-Calvé-Perthes disease	2380	Rare bone disease	111255008	M91.1
6876	Legionnaires disease	549	Rare infectious disease	26726000	A48.1
6878	Erythroderma desquamativum	314	Rare skin disease	7297005
6880	Leiomyosarcoma	64720	Rare neoplastic disease	443719001
6881	Leishmaniasis	507	Rare infectious disease	80612004
6882	Lemierre syndrome	137839	Rare infectious disease	1231140009
6885	Leprechaunism	508	Rare endocrine disease	111307005
[truncated: 4,345 more rows]

## Sheet: Suppl_table_S4
Supplementary Table 4: Summary of Number of Orphanet, SNOMED-CT and ICD-10 codes available per Orphanet Linearization.
	Orphanet Linearization Class	# Rare Disease	# Rare Disease with	# Rare Disease with
		with Orphanet Code	SNOMED-CT Code	ICD10 Code
1	Rare developmental defect during embryogenesis	2319	2000	58
2	Rare neurologic disease	1208	1040	35
3	Rare neoplastic disease	554	488	35
4	Rare inborn errors of metabolism	520	424	8
5	Rare skin disease	434	391	35
6	Rare bone disease	394	368	15
7	Rare ophthalmic disorder	257	236	10
8	Rare endocrine disease	237	195	6
9	Rare hematologic disease	220	189	12
10	Rare infectious disease	186	169	54
11	Rare systemic or rheumatologic disease	191	162	25
12	Rare immune disease	183	161	12
13	Rare renal disease	134	90	3
14	Rare respiratory disease	82	77	8
15	Rare gastroenterologic disease	95	74	5
16	Rare hepatic disease	74	55	5
17	Rare cardiac disease	52	46	3
18	Rare otorhinolaryngologic disease	51	46	6
19	Rare odontologic disease	24	24	1
20	Rare disorder due to toxic effects	25	23	8
21	Rare circulatory system disease	21	19	0
22	Rare gynecologic or obstetric disease	18	12	2
23	Rare abdominal surgical disease	7	7	1
24	Rare maxillo-facial surgical disease	7	7	1
25	Rare urogenital disease	12	7	2
26	Rare infertility	9	5	0
27	Rare genetic disease	3	3	0
28	Rare surgical thoracic disease	4	2	0
29	Rare surgical cardiac disease	1	1	0
30	Rare transplantation disease	2	1	0

## Sheet: Suppl_table_S5
Supplementary Table 5: Number of patients excluded in N3C Enclave Due to Incident Filter Criteria.
Patients with an incidence > 6/10,000 were removed from our N3C cohort (see Supplementary Figure 2).
Diseases excluded	SNOMED-CT codes	# of patients
Concussion with no loss of consciousness	62106007	165140
Disorder of transplanted kidney	58797008	59622
Lyme disease	23502006	54844
Concussion with loss of consciousness	62564004	51352
Polymyalgia rheumatica	65323003	49724
Concussion with less than 1 hour loss of consciousness	209827006	34359
Concussion injury of brain	110030002	24732
Spinal dislocation with lumbar cord lesion	312839008	24409
Systemic lupus erythematosus with organ/system involvement	239887007	20679
Cervical spinal cord injury	405754008	20330
Generalized seborrheic dermatitis of infants	7297005	20236
Poisoning caused by acetaminophen	70273001	18613
Diffuse brain injury	262693007	18007
Traumatic brain injury with brief loss of consciousness	127299008	14264
Primary biliary cholangitis	31712002	14158
Purulent endophthalmitis	41720003	12775
Pulmonary stenosis, non-rheumatic	194997002	12717
Autosomal dominant polycystic kidney disease	765330003	12243
Diseases excluded	ICD-10 codes	# of patients
Atrial septal defect	Q21.1	92058
Sensorineural hearing loss	H90.5	84399
Polymyalgia rheumatica	M35.3	30306
Atypical facial pain	G50.1	15815
Café au lait spots	L81.3	14473
Localized amyloidosis	E85.4	13131
Pulmonary disease due to Mycobacteria	A31.0	12306
